# Supplementary material for: Unravelling the nuances: A scoping review on fatherhood and men’s participation in antenatal care in rural Sub-Saharan Africa
Source: PLoS One. 2025 Sep 17;20(9):e0332629. doi: 10.1371/journal.pone.0332629 (PMC12443264; doi:10.1371/journal.pone.0332629)
Supplement: S4 File — (XLSX) [file pone.0332629.s004.xlsx]

## Sheet: Identified Studies
S4_File: Identified studies and findings.
Supplemental File 4.1. List of studies identified in the scoping review on the nuances around fatherhood and men’s participation in antenatal care in rural sub-Saharan Africa.
No.	Author(s)	Year	Title	DOI or URL	Journal	Search Pathway	Eligibility Criteria					Eligibility Decision
							Study conducted in a rural area in sub-Saharan Africa	Study focused on the roles of men or fathers during antenatal care	Study focused on how men or fathers perceive fatherhood during antenatal care	Study systematically analyzed primary or secondary data	Study conducted between 01/2000 and 10/2024
1	Aarnio P, et al.	2018	Husband's role in handling pregnancy complications in Mangochi District, Malawi: A call for increased focus on community level male involvement	doi:10.1016/j.srhc.2018.02.005	Sexual and Reproductive Healthcare	Database	Yes	Yes	Yes	Yes	Yes	Include
2	Aborigo RA, et al.	2018	Male involvement in maternal health: Perspectives of opinion leaders	doi:10.1186/s12884-017-1641-9	BMC Pregnancy and Childbirth	Database	Yes	Yes	Yes	Yes	Yes	Include
3	Adeleye OA, et al.	2011	Using local culture and gender roles to improve male involvement in maternal health in southern Nigeria	doi:10.1080/10810730.2011.571340	Journal of health communication	Database	Yes	Yes	Yes	Yes	Yes	Include
4	Al-Mujtaba M, et al.	2020	Access to maternal-child health and HIV services for women in North-Central Nigeria: A qualitative exploration of the male partner perspective	doi:10.1371/journal.pone.0243611	PLoS ONE	Database	Yes	Yes	Yes	Yes	Yes	Include
5	Ampim GA, et al.	2022	'I Do Not Want Her to be Doing Anything Stressful': Men's Involvement in Domestic Work during pregnancy in Ghana	doi:10.1177/14649934221103913	Progress in Development Studies	Database	Yes	Yes	Yes	Yes	Yes	Include
6	Audet CM, et al.	2016	Barriers to Male Involvement in Antenatal Care in Rural Mozambique	doi:10.1177/1049732315580302	Qualitative health research	Database	Yes	Yes	Yes	Yes	Yes	Include
7	Boniphace M, et al.	2022	The fear of social stigma experienced by men: a barrier to male involvement in antenatal care in Misungwi District, rural Tanzania	doi:10.1186/s12884-022-04383-x	BMC Pregnancy and Childbirth	Database	Yes	Yes	Yes	Yes	Yes	Include
8	Bougangue B, et al.	2017	Male involvement in maternal healthcare through Community- based Health Planning and Services: the views of the men in rural Ghana	doi:10.1186/s12889-017-4680-2	BMC Public Health	Database	Yes	Yes	Yes	Yes	Yes	Include
9	Byamugisha R, et al.	2010	Determinants of male involvement in the prevention of mother-to-child transmission of HIV programme in Eastern Uganda: A cross-sectional survey	doi:10.1186/1742-4755-7-12	Reproductive Health	Database	Yes	Yes	Yes	Yes	Yes	Include
10	Chahalis E, et al.	2021	Tanzanian men's engagement in household chores is associated with improved antenatal care seeking and maternal health	doi:10.1186/s12884-021-04147-z	BMC Pregnancy and Childbirth	Database	Yes	Yes	Yes	Yes	Yes	Include
11	Cheptum J, et al.	2019	Role of Men in Birth Preparedness: A Qualitative Study of Women Attending Antenatal Clinics in Migori County, Kenya	doi:10.22038/jmrh.2018.25789.1281	Journal of Midwifery & Reproductive Health	Database	Yes	Yes	Yes	Yes	Yes	Include
12	Comrie-Thomson L, et al.	2020	Male involvement interventions and improved couples' emotional relationships in Tanzania and Zimbabwe: 'When we are walking together, I feel happy'	doi:10.1080/13691058.2019.1630564	Culture, health & sexuality	Database	Yes	Yes	Yes	Yes	Yes	Include
13	Doyle K, et al.	2014	Transforming gender roles in domestic and caregiving work: preliminary findings from engaging fathers in maternal, newborn, and child health in Rwanda	doi:10.1080/13552074.2014.963326	Gender & Development	Database	Yes	Yes	Yes	Yes	Yes	Include
14	Dumbaugh M, et al.	2014	Perceptions of, attitudes towards and barriers to male involvement in newborn care in rural Ghana, West Africa: a qualitative analysis	doi:10.1186/1471-2393-14-269	BMC pregnancy and childbirth	Database	Yes	Yes	Yes	Yes	Yes	Include
15	Falnes EF, et al.	2011	"It is her responsibility": partner involvement in prevention of mother to child transmission of HIV programmes, northern Tanzania	doi:10.1186/1758-2652-14-21	Journal of the International AIDS Society	Database	Yes	Yes	Yes	Yes	Yes	Include
16	Flax VL, et al.	2017	"If my husband leaves me, I will go home and suffer, so better cling to him and hide this thing": The influence of gender on Option B+ prevention of mother-to-child transmission participation in Malawi and Uganda	doi:10.1371/journal.pone.0178298	PloS one	Database	Yes	Yes	Yes	Yes	Yes	Include
17	Galle A, et al.	2019	Policymaker, health provider and community perspectives on male involvement during pregnancy in southern Mozambique: A qualitative study	doi:10.1186/s12884-019-2530-1	BMC Pregnancy and Childbirth	Database	Yes	Yes	Yes	Yes	Yes	Include
18	Ganle JK & Dery I	2015	'What men don't know can hurt women's health': a qualitative study of the barriers to and opportunities for men's involvement in maternal healthcare in Ghana	doi:10.1186/s12978-015-0083-y	Reproductive Health	Database	Yes	Yes	Yes	Yes	Yes	Include
19	Ganle JK, et al.	2016	‘If I go with him, I can't talk with other women’: Understanding women's resistance to, and acceptance of, men's involvement in maternal and child healthcare in northern Ghana	doi:10.1016/j.socscimed.2016.08.030	Social Science & Medicine	Database	Yes	Yes	Yes	Yes	Yes	Include
20	Ganle JK, et al.	2015	How intra-familial decision-making affects women’s access to, and use of maternal healthcare services in Ghana: a qualitative study	doi:10.1186/s12884-015-0590-4	BMC Pregnancy and Childbirth	Database	Yes	Yes	Yes	Yes	Yes	Include
21	Gibore NS & Bali TAL	2020	Community perspectives: An exploration of potential barriers to men's involvement in maternity care in a central Tanzanian community	doi:10.1371/journal.pone.0232939	PLoS ONE	Database	Yes	Yes	Yes	Yes	Yes	Include
22	Gibore NS & Gesase AP	2021	Men in maternal health: an analysis of men's views and knowledge on, and challenges to, involvement in antenatal care services in a Tanzanian community in Dodoma Region	doi:10.1017/S0021932020000541	Journal of Biosocial Science	Database	Yes	Yes	Yes	Yes	Yes	Include
23	Greenspan JA, et al.	2019	Men's roles in care seeking for maternal and newborn health: A qualitative study applying the three delays model to male involvement in Morogoro Region, Tanzania	doi:10.1186/s12884-019-2439-8	BMC Pregnancy and Childbirth	Database	Yes	Yes	Yes	Yes	Yes	Include
24	Gross K, et al.	2013	My wife, you are supposed to have a rest now: An analysis of norms influencing men's role in prenatal care in south-eastern Tanzania	doi:10.1080/13648470.2012.747594	Anthropology and Medicine	Database	Yes	Yes	Yes	Yes	Yes	Include
25	Hampanda K, et al.	2024	Money, chores and emotional support: Kenyan and Zambian fathers' perceptions of male partner involvement in maternal and infant health within the context of HIV	doi:10.1080/13691058.2023.2249078	Culture, health & sexuality	Database	Yes	Yes	Yes	Yes	Yes	Include
26	Jeong JA, et al.	2021	Barriers and facilitators to father involvement in early child health services: A qualitative study in rural Mozambique	doi:10.1016/j.socscimed.2021.114363	Social Science & Medicine	Database	Yes	Yes	Yes	Yes	Yes	Include
27	Kaba M, et al.	2022	The role of men in antenatal care and preventing HIV transmission from mothers to infants in Gambella region, Ethiopia	doi:10.1371/journal.pgph.0000879	PLOS global public health	Database	Yes	Yes	Yes	Yes	Yes	Include
28	Kayongo CX & Miller AN	2019	Men's Response to Obulamu Campaign Messages about Male Involvement in Maternal Health: Mukono District, Uganda	doi:10.1080/10410236.2018.1504657	Health communication	Database	Yes	Yes	Yes	Yes	Yes	Include
29	Kululanga LI, et al.	2012	Barriers to husbands' involvement in maternal health care in a rural setting in Malawi: a qualitative study	https://www.interesjournals.org/abstract/barriers-to-husbands-involvement-in-maternal-health-care-in-a-rural-setting-in-malawi-a-qualitative-study-15714.html	Journal of Research in Nursing and Midwifery	Database	Yes	Yes	Yes	Yes	Yes	Include
30	Kwambai TK, et al.	2013	Perspectives of men on antenatal and delivery care service utilisation in rural western Kenya: A qualitative study	doi:10.1186/1471-2393-13-134	BMC Pregnancy and Childbirth	Database	Yes	Yes	Yes	Yes	Yes	Include
31	Lowe M	2017	Social and cultural barriers to husbands' involvement in maternal health in rural Gambia	doi:10.11604/pamj.2017.27.255.11378	Pan African Medical Journal	Database	Yes	Yes	Yes	Yes	Yes	Include
32	Lusambili AM, et al.	2021	Male Involvement in Reproductive and Maternal and New Child Health: An Evaluative Qualitative Study on Facilitators and Barriers From Rural Kenya	doi:10.3389/fpubh.2021.644293	Frontiers in public health	Database	Yes	Yes	Yes	Yes	Yes	Include
33	Lusambili AM, et al.	2021	A Qualitative Endline Evaluation Study of Male Engagement in Promoting Reproductive, Maternal, Newborn, and Child Health Services in Rural Kenya	doi:10.3389/fpubh.2021.670239	Frontiers in public health	Database	Yes	Yes	Yes	Yes	Yes	Include
34	Mabachi NM, et al.	2020	Using a Social Support Framework to Understand How HIV Positive Kenyan Men Engage in PMTCT/EID Care: Qualitative Insights From Male Partners	doi:10.1007/s10461-019-02451-6	AIDS and behavior	Database	Yes	Yes	Yes	Yes	Yes	Include
35	Makusha T	2024	Young fatherhood, masculinities, and structural factors in South Africa	doi:10.3389/fsoc.2024.1410801	Frontiers in sociology	Database	Yes	Yes	Yes	Yes	Yes	Include
36	Maluka S, et al.	2020	Leaving no one behind: Using action research to promote male involvement in maternal and child health in Iringa region, Tanzania	doi:10.1136/bmjopen-2020-038823	BMJ Open	Database	Yes	Yes	Yes	Yes	Yes	Include
37	Maluka SO & Peneza AK	2018	Perceptions on male involvement in pregnancy and childbirth in Masasi District, Tanzania: A qualitative study	doi:10.1186/s12978-018-0512-9	Reproductive Health	Database	Yes	Yes	Yes	Yes	Yes	Include
38	Maluka SO, et al.	2020	Why do pregnant women in Iringa region in Tanzania start antenatal care late? A qualitative analysis	doi:10.1186/s12884-020-2823-4	BMC Pregnancy and Childbirth	Database	Yes	Yes	Yes	Yes	Yes	Include
39	Manda-Taylor L, et al.	2017	Changing times? Gender roles and relationships in maternal, newborn and child health in Malawi	doi:10.1186/s12884-017-1523-1	BMC Pregnancy and Childbirth	Database	Yes	Yes	Yes	Yes	Yes	Include
40	Matseke MG, et al.	2017	A Qualitative Exploration of the Meaning and Understanding of Male Partner Involvement in Pregnancy-Related Care among men in rural South Africa	doi:10.5590/JSBHS.2017.11.1.15	Journal of social, behavioral and health sciences	Database	Yes	Yes	Yes	Yes	Yes	Include
41	Mbweza E, et al.	2008	Couple decision making and use of cultural scripts in Malawi	doi:10.1111/j.1547-5069.2007.00200.x	Journal of Nursing Scholarship	Database	Yes	Yes	Yes	Yes	Yes	Include
42	McLean KE	2020	Men's experiences of pregnancy and childbirth in Sierra Leone: Reexamining definitions of "male partner involvement"	doi:10.1016/j.socscimed.2020.113479	Social Science & Medicine	Database	Yes	Yes	Yes	Yes	Yes	Include
43	McMahon SA, et al.	2014	Experiences of and responses to disrespectful maternity care and abuse during childbirth; a qualitative study with women and men in Morogoro Region, Tanzania	doi:10.1186/1471-2393-14-268	BMC Pregnancy and Childbirth	Database	Yes	Yes	Yes	Yes	Yes	Include
44	Mooij R, et al.	2022	Role of male partners in the long-term well-being of women who have experienced severe pre-eclampsia and eclampsia in rural Tanzania: a qualitative study	doi:10.1080/01443615.2021.1958766	Journal of Obstetrics and Gynaecology	Database	Yes	Yes	Yes	Yes	Yes	Include
45	Morgan AK, et al.	2022	Husbands' involvement in antenatal-related care in the Bosomtwe District of Ghana: inquiry into the facilitators and barriers	doi:10.1186/s12978-022-01506-7	Reproductive Health	Database	Yes	Yes	Yes	Yes	Yes	Include
46	Mudi H, et al.	2021	Impact of home visits to pregnant women and their spouses on gender norms and dynamics in Bauchi State, Nigeria: Narratives from visited men and women	doi:10.1177/1757975920986703	Global health promotion	Database	Yes	Yes	Yes	Yes	Yes	Include
47	Muheirwe F & Nuhu S	2019	Men's participation in maternal and child health care in Western Uganda: perspectives from the community	doi:10.1186/s12889-019-7371-3	BMC public health	Database	Yes	Yes	Yes	Yes	Yes	Include
48	Muheirwe F & Nuhu S	2019	Are health care facilities and programs in Western Uganda encouraging or discouraging men's participation in maternal and child health care?	doi:10.1002/hpm.2627	The International journal of health planning and management	Database	Yes	Yes	Yes	Yes	Yes	Include
49	Mullick S, et al.	2005	Involving Men in Maternity Care: Health Service Delivery Issues	https://knowledgecommons.popcouncil.org/cgi/viewcontent.cgi?article=3259&context=departments_sbsr-rh	Agenda	Database	Yes	Yes	Yes	Yes	Yes	Include
50	Musoke P, et al.	2018	Men's hopes, fears and challenges in engagement in perinatal health and the prevention of mother-to-child transmission of HIV in rural Kenya	doi:10.1080/13691058.2018.1426785	Culture, health & sexuality	Database	Yes	Yes	Yes	Yes	Yes	Include
51	Olayemi O, et al.	2009	Male participation in pregnancy and delivery in Nigeria: A survey of antenatal attendees	doi:10.1017/S0021932009003356	Journal of Biosocial Science	Database	Yes	Yes	Yes	Yes	Yes	Include
52	Ongolly FK & Bukachi SA	2019	Barriers to men's involvement in antenatal and postnatal care in Butula, western Kenya	doi:10.4102/phcfm.v11i1.1911	African journal of primary health care & family medicine	Database	Yes	Yes	Yes	Yes	Yes	Include
53	Onyeze-Joe C & Godin I	2020	Experiences, views and needs of first-time fathers in pregnancy-related care: A qualitative study in south-East Nigeria	doi:10.1186/s12884-020-02889-w	BMC Pregnancy and Childbirth	Database	Yes	Yes	Yes	Yes	Yes	Include
54	Reece M, et al.	2010	Assessing male spousal engagement with prevention of mother-to-child transmission (pMTCT) programs in western Kenya	doi:10.1080/09540120903431330	AIDS Care - Psychological and Socio-Medical Aspects of AIDS/HIV	Database	Yes	Yes	Yes	Yes	Yes	Include
55	Sileo KM, et al.	2017	“That would be good but most men are afraid of coming to the clinic”: Men and women’s perspectives on strategies to increase male involvement in women’s reproductive health services in rural Uganda	doi:10.1177/1359105316630297	Journal of Health Psychology	Database	Yes	Yes	Yes	Yes	Yes	Include
56	Singh D, et al.	2014	The involvement of men in maternal health care: Cross-sectional, pilot case studies from Maligita and Kibibi, Uganda	doi:10.1186/1742-4755-11-68	Reproductive Health	Database	Yes	Yes	Yes	Yes	Yes	Include
57	Theuring S, et al.	2009	Male involvement in PMTCT services in Mbeya Region, Tanzania	doi:10.1007/s10461-009-9543-0	AIDS and behavior	Database	Yes	Yes	Yes	Yes	Yes	Include
58	Tinuola AC, et al.	2020	Comparative Study of Perceived Challenges Associated With Fathers' Involvement in Maternity Care among Fathers, Mothers and Midwives in Osun- State, Nigeria	https://www.proquest.com/docview/2410490637?pq-origsite=gscholar&fromopenview=true&sourcetype=Scholarly%20Journals	International Journal of Caring Sciences	Database	Yes	Yes	Yes	Yes	Yes	Include
59	Vermeulen E, et al.	2016	Opportunities for male involvement during pregnancy in Magu district, rural Tanzania	doi:10.1186/s12884-016-0853-8	BMC Pregnancy and Childbirth	Database	Yes	Yes	Yes	Yes	Yes	Include
60	Wombeogo M & Ayembilla J	2023	The 'pregnant man': a perceived role for husbands in maternal and child health risk reduction in rural Ghana	doi:10.12968/ajmw.2021.0067	African Journal of Midwifery & Women's Health	Database	Yes	Yes	Yes	Yes	Yes	Include
61	Yarinbab TE, et al.	2024	A phenomenological qualitative study of male-partners perspectives of maternity waiting homes in rural Ethiopia	doi:10.1016/j.puhip.2024.100513	Public health in practice (Oxford, England)	Database	Yes	Yes	Yes	Yes	Yes	Include
62	Aarnio P, et al.	2013	Men's Perceptions of Delivery Care in Rural Malawi: Exploring Community Level Barriers to Improving Maternal Health	doi:10.1080/07399332.2012.755982	Health Care for Women International	Reference checking	Yes	Yes	Yes	Yes	Yes	Include
63	Abass K, et al.	2012	Socio-Cultural Practices and Male Involvement in Reducing Maternal Mortality in Rural Ghana. The Case of Savelugu/Nanton District of the Northern Region of Ghana	https://archive.aessweb.com/index.php/5007/article/view/2370	International Journal of Asian Social Science	Reference checking	Yes	Yes	Yes	Yes	Yes	Include
64	Azuh D, et al.	2015	Socio-Cultural Factors of Gender Roles in Women’s Healthcare Utilization in Southwest Nigeria	doi:10.4236/jss.2015.34013	Open Journal of Social Sciences	Reference checking	Yes	Yes	Yes	Yes	Yes	Include
65	Boniphace M, et al.	2021	Men perspectives on attending antenatal care visits with their pregnant partners in Misungwi district, rural Tanzania: a qualitative study	doi:10.1186/s12884-021-03585-z	BMC Pregnancy and Childbirth	Reference checking	Yes	Yes	Yes	Yes	Yes	Include
66	Brubaker K, et al.	2016	Qualitative study of the role of men in maternal health in resource-limited communities in western Kenya	doi:10.1016/j.ijgo.2016.06.015	International Journal of Gynecology & Obstetrics	Reference checking	Yes	Yes	Yes	Yes	Yes	Include
67	Jansen I	2006	Decision making in childbirth: the influence of traditional structures in a Ghanaian village	doi:10.1111/j.1466-7657.2006.00448.x	International Nursing Review	Reference checking	Yes	Yes	Yes	Yes	Yes	Include
68	Lowe M, et al.	2016	Social and Cultural Factors Affecting Maternal Health in Rural Gambia: An Exploratory Qualitative Study	doi:10.1371/journal.pone.0163653	PLoS ONE	Reference checking	Yes	Yes	Yes	Yes	Yes	Include
69	Morgan R, et al.	2017	Gender dynamics affecting maternal health and health care access and use in Uganda	doi:10.1093/heapol/czx011	Health Policy and Planning	Reference checking	Yes	Yes	Yes	Yes	Yes	Include
70	Moyer CA, et al.	2014	“It’s up to the Woman’s People”: How Social Factors Influence Facility-Based Delivery in Rural Northern Ghana	doi:10.1007/s10995-013-1240-y	Maternal and Child Health Journal	Reference checking	Yes	Yes	Yes	Yes	Yes	Include
71	Nyandieka L, et al.	2016	Male Involvement in Maternal Health Planning Key to Utilization of Skilled Birth Services in Malindi Subcounty, Kenya	doi:10.1155/2016/5608198	Advances in Public Health	Reference checking	Yes	Yes	Yes	Yes	Yes	Include
72	Odimegwu C, et al.	2005	Men's Role in Emergency Obstetric Care in Osun State of Nigeria	doi:10.2307/3583412	African Journal of Reproductive Health / La Revue Africaine de la Santé Reproductive	Reference checking	Yes	Yes	Yes	Yes	Yes	Include
73	Pembe AB, et al.	2008	Qualitative study on maternal referrals in rural Tanzania: decision making and acceptance of referral advice	https://pubmed.ncbi.nlm.nih.gov/20695047/	African Journal of Reproductive Health	Reference checking	Yes	Yes	Yes	Yes	Yes	Include
74	Saah FI, et al.	2019	Involvement of Male Partners in Skilled Birth Care in the North Dayi District, Ghana	doi:10.1155/2019/2852861	International Journal of Reproductive Medicine	Reference checking	Yes	Yes	Yes	Yes	Yes	Include
75	Somé DT, et al.	2013	How decision for seeking maternal care is made - a qualitative study in two rural medical districts of Burkina Faso	doi:10.1186/1742-4755-10-8	Reproductive Health	Reference checking	Yes	Yes	Yes	Yes	Yes	Include
76	Treacy L, et al.	2018	Distance, accessibility and costs. Decision-making during childbirth in rural Sierra Leone: A qualitative study	doi:10.1371/journal.pone.0188280	PLoS ONE	Reference checking	Yes	Yes	Yes	Yes	Yes	Include
77	Turinawe EB, et al.	2016	Traditional birth attendants (TBAs) as potential agents in promoting male involvement in maternity preparedness: insights from a rural community in Uganda	doi:10.1186/s12978-016-0147-7	Reproductive Health	Reference checking	Yes	Yes	Yes	Yes	Yes	Include
78	Aantjes CJ & Govender K	2024	Are we getting any closer to including men and boys in sexual and reproductive health? A multi-country policy analysis on guidance to action in east and southern africa	doi:10.1080/19317611.2024.2353624	International Journal of Sexual Health	Database	Yes	Yes	No	No	Yes	Excluded
79	Aarnio P, et al.	2009	Male involvement in antenatal HIV counseling and testing: Exploring men's perceptions in rural Malawi	doi:10.1080/09540120902903719	AIDS Care - Psychological and Socio-Medical Aspects of AIDS/HIV	Database	Yes	Yes	No	Yes	Yes	Excluded
80	Abdulkareem S, et al.	2023	Awareness and practices towards prevention of mother-to-child transmission of HIV among married men attending the antiretroviral clinic in Aminu Kano Teaching Hospital, Kano, Nigeria	https://pubmed.ncbi.nlm.nih.gov/37975306/	West African journal of medicine	Database	No	Yes	No	Yes	Yes	Excluded
81	Adane HA, et al.	2020	Male involvement in prevention of mother to child transmission of human immunodeficiency virus and associated factors in Enebsiesarmider District, north West Ethiopia, 2018: a cross-sectional study	doi:10.1186/s12884-020-2837-y	BMC pregnancy and childbirth	Database	Yes	Yes	No	Yes	Yes	Excluded
82	Adebayo AA, et al.	2024	The Socio-Cultural Factors Affecting the Use of Family Planning In South West Nigeria: A Study of Oye-Ekiti, Nigeria	doi:10.31920/2634-3649/2024/v14n1a4	African Journal of Development Studies	Database	Yes	No	No	Yes	Yes	Excluded
83	Adejoh SO, et al.	2018	Maternal Health: a Qualitative Study of Male Partners' Participation in Lagos, Nigeria	doi:10.1007/s12529-017-9659-y	International journal of behavioral medicine	Database	No	Yes	Yes	Yes	Yes	Excluded
84	Adelekan AL, et al.	2014	Married Men Perceptions and Barriers to Participation in the Prevention of Mother-to-Child HIV Transmission Care in Osogbo, Nigeria	doi:10.1155/2014/680962	Journal of sexually transmitted diseases	Database	No	Yes	Yes	Yes	Yes	Excluded
85	Ade-Ojo IP, et al.	2022	Male partners' involvement during antenatal care in Ekiti State, southwest Nigeria	doi:10.12968/ajmw.2021.0014	African Journal of Midwifery & Women's Health	Database	No	Yes	No	Yes	Yes	Excluded
86	Adetona A, et al.	2024	Comparative assessment of birth preparedness and complication readiness among couples in rural and urban communities of Ekiti State, Southwestern Nigeria	doi:10.4314/gmj.v58i1.6	Ghana medical journal	Database	Yes	Yes	No	Yes	Yes	Excluded
87	Adetutu OM, et al.	2024	Influence of intimate partner violence and male involvement on maternal healthcare services utilisation in Nigeria	doi:10.3389/fgwh.2024.1353117	Frontiers in Global Women's Health	Database	Yes	Yes	No	Yes	Yes	Excluded
88	Adugn M, et al.	2024	Factors inhibiting and enabling performance-based financing in health care delivery across low and middle-income countries: a scoping review	doi:10.20372/ejhd.v38i1.6035	Ethiop. j. health dev. (Online)	Database	Yes	No	No	No	Yes	Excluded
89	Adusei K, et al.	2024	Fathers' motivations and expectations from participating in early child care: A study in Ghanaian municipality	doi:10.1111/fare.13003	Family Relations: An Interdisciplinary Journal of Applied Family Studies	Database	No	No	No	Yes	Yes	Excluded
90	Agadjanian V	2002	Men's talk about "women's matters" - Gender, communication, and contraception in urban Mozambique	doi:10.1177/0891243202016002004	Gender & Society	Database	No	No	No	Yes	Yes	Excluded
91	Agot K, et al.	2022	"I didn't support PrEP because I didn't know what it was": Inadequate information undermines male partner support for young women's pre-exposure prophylaxis use in western Kenya	doi:10.2989/16085906.2022.2049831	African Journal of AIDS Research (AJAR)	Database	Yes	No	No	Yes	Yes	Excluded
92	Agyare VA, et al.	2018	Men looking into a 'woman's world': the views of urban men involved in antenatal services at a public hospital in Ghana	https://pure.ug.edu.gh/en/publications/men-looking-into-a-womans-world-the-views-of-urban-men-involved-i-3	Evidence Based Midwifery	Database	No	Yes	Yes	Yes	Yes	Excluded
93	Akama E, et al.	2018	Impact of a Rapid Results Initiative Approach on Improving Male Partner Involvement in Prevention of Mother to Child Transmission of HIV in Western Kenya	doi:10.1007/s10461-018-2140-3	AIDS and behavior	Database	No	Yes	No	Yes	Yes	Excluded
94	Akinyemi AO & Ibrahim EA	2024	Prevalence and predictors of men's involvement in pregnancy care in Modakeke, Southwest Nigeria	doi:10.3389/fgwh.2024.1337094	Frontiers in global women's health	Database	No	Yes	Yes	Yes	Yes	Excluded
95	Akpede GO, et al.	2002	Perception of voluntary screening for paediatric HIV and response to post-test counselling by Nigerian parents	doi:10.1080/0954012021000005515	AIDS Care	Database	No	No	No	Yes	Yes	Excluded
96	Alao MA, et al.	2024	The effect of father's participation in newborn care during hospitalization on survival and attendance at follow-up clinics in a tertiary care facility	doi:10.1016/j.jnn.2023.07.002	Journal of Neonatal Nursing	Database	No	No	No	Yes	Yes	Excluded
97	Alemayehu MT & Haidar J	2017	Male involvement in prevention of mother-to-child transmission of HIV in the context of partner testing in Goba town, Ethiopia: A facility-based cross-sectional study	doi:10.7196/SAMJ.2017.v107i10.11371	South African Medical Journal	Database	Yes	Yes	No	Yes	Yes	Excluded
98	Alemu M, et al.	2023	Factors Associated with Male Involvement in Institutional Child Delivery Services of Their Partner in Southern Ethiopia	doi:10.2147/NRR.S380433	Nursing: Research & Reviews	Database	Yes	Yes	No	Yes	Yes	Excluded
99	Aluisio A, et al.	2011	Male antenatal attendance and HIV testing are associated with decreased infant HIV infection and increased HIV-free survival	doi:10.1097/QAI.0b013e3181fdb4c4	Journal of Acquired Immune Deficiency Syndromes	Database	No	Yes	No	Yes	Yes	Excluded
100	Aluisio AR, et al.	2016	Male partner participation in antenatal clinic services is associated with improved HIV-free survival among infants in Nairobi, Kenya: A prospective cohort study	doi:10.1097/QAI.0000000000001038	Journal of Acquired Immune Deficiency Syndromes	Database	No	Yes	No	Yes	Yes	Excluded
101	Amano A & Musa A	2016	Male involvement in PMTCT and associated factors among men whom their wives had ANC visit 12 months prior to the study in Gondar town, North west Ethiopia, December, 2014	doi:10.11604/pamj.2016.24.239.8460	The Pan African medical journal	Database	No	Yes	No	Yes	Yes	Excluded
102	Ampim GA, et al.	2021	"I came to escort someone": Men's experiences of antenatal care services in urban Ghana-a qualitative study	doi:10.1186/s12978-021-01152-5	Reproductive Health	Database	No	Yes	Yes	Yes	Yes	Excluded
103	Annoon Y, et al.	2020	Perception of pregnant women on barriers to male involvement in antenatal care in Sekondi, Ghana	doi:10.1016/j.heliyon.2020.e04434	Heliyon	Database	No	Yes	No	Yes	Yes	Excluded
104	Arnaert A, et al.	2019	Experiences of women receiving mhealth-supported antenatal care in the village from community health workers in rural Burkina Faso, Africa	doi:10.1177/2055207619892756	Digital health	Database	Yes	No	No	Yes	Yes	Excluded
105	Asmare G, et al.	2022	Factors affecting men's involvement in maternity waiting home utilization in North Achefer district, Northwest Ethiopia: A cross-sectional study	doi:10.1371/journal.pone.0263809	PLoS ONE	Database	Yes	Yes	No	Yes	Yes	Excluded
106	Assefaw M, et al.	2024	Men's involvement in birth preparedness and complication readiness in Dessie Zuria, northeast Ethiopia: a community-based cross-sectional study	doi:10.12968/ajmw.2023.0004	African Journal of Midwifery & Women's Health	Database	Yes	Yes	No	Yes	Yes	Excluded
107	Atukunda EC, et al.	2021	mHealth-Based Health Promotion Intervention to Improve Use of Maternity Care Services Among Women in Rural Southwestern Uganda: Iterative Development Study	doi:10.2196/29214	JMIR formative research	Database	Yes	No	No	Yes	Yes	Excluded
108	Audet C, et al.	2014	Engaging males in antenatal care and HIV couples counseling: Results from a qualitative study in rural mozambique	doi:10.1111/cts.12171	Clinical and Translational Science	Database	Yes	Yes	No	Yes	Yes	Excluded
109	Audet C, et al.	2016	Engagement of Men in Antenatal Care Services: Increased HIV Testing and Treatment Uptake in a Community Participatory Action Program in Mozambique	doi:10.1007/s10461-016-1341-x	AIDS & Behavior	Database	Yes	No	No	Yes	Yes	Excluded
110	Audet CM, et al.	2023	Women want male partner engagement in antenatal care services: A qualitative study of pregnant women from rural South Africa	doi:10.1371/journal.pone.0283789	PLoS ONE	Database	Yes	Yes	No	Yes	Yes	Excluded
111	Audet CM, et al.	2024	Partner-Based HIV Treatment for Seroconcordant Couples Attending Antenatal and Postnatal Care in Rural Mozambique: A Cluster Randomized Controlled Trial	doi:10.1097/QAI.0000000000003440	Journal of Acquired Immune Deficiency Syndromes	Database	No	No	No	No	Yes	Excluded
112	August F, et al.	2016	Community health workers can improve male involvement in maternal health: evidence from rural Tanzania	doi:10.3402/gha.v9.30064	Global health action	Database	Yes	Yes	No	Yes	Yes	Excluded
113	Auma I, et al.	2023	Determinants of male involvement in antenatal care at Palabek Refugee Settlement, Lamwo district, Northern Uganda	doi:10.1186/s12884-023-05617-2	BMC Pregnancy and Childbirth	Database	Yes	Yes	No	Yes	Yes	Excluded
114	Auvinen J, et al.	2010	Male participation and prevention of human immunodeficiency virus (HIV) mother-to-child transmission in Africa	doi:10.1080/13548501003615290	Psychology, health & medicine	Database	Yes	Yes	No	No	Yes	Excluded
115	Auvinen J, et al.	2013	Male involvement and prevention of mother-to-child transmission of HIV in Sub-Saharan Africa: An integrative review	doi:10.2174/1570162X11311020009	Current HIV Research	Database	Yes	Yes	No	No	Yes	Excluded
116	Auvinen J, et al.	2013	Barriers and Resources to PMTCT of HIV: Luba-Kasai Men's Perspective in Lusaka, Zambia	doi:10.1016/j.jana.2013.05.002	Journal of the Association of Nurses in AIDS Care	Database	No	Yes	Yes	Yes	Yes	Excluded
117	Auvinen J, et al.	2014	Midwives' perspectives on male participation in PMTCT of HIV and how they can support it in Lusaka, Zambia	doi:10.1016/j.midw.2013.01.010	Midwifery	Database	No	No	No	Yes	Yes	Excluded
118	Bahurupi YA, et al.	2021	Men's involvement in women's reproductive health: A community-based mixed-method study	doi:10.4103/ijph.IJPH_1376_20	Indian Journal of Public Health	Database	No	Yes	No	Yes	Yes	Excluded
119	Baiden F, et al.	2005	Voluntary counseling and HIV testing for pregnant women in the Kassena-Nankana district of northern Ghana: is couple counseling the way forward?	doi:10.1080/09540120412331319688	AIDS Care	Database	Yes	Yes	No	Yes	Yes	Excluded
120	Bank L, et al.	2001	Living Together, Moving Apart: Home-Made Agendas, Identity Politics and Urban-Rural Linkages in the Eastern Cape, South Africa	doi:10.1080/02589000120028210	Journal of Contemporary African Studies	Database	Yes	No	No	No	Yes	Excluded
121	Bapolisi W, et al.	2023	Exploring the impact of combining women's empowerment through village savings and loans associations with men's sensitization on gender equity on socio-economic, maternal, and children's health outcomes	doi:10.1093/cdj/bsad033	Community Development Journal	Database	No	Yes	Yes	Yes	Yes	Excluded
122	Beia T, et al.	2021	Changing men or changing health systems? A scoping review of interventions, services and programmes targeting men's health in sub-Saharan Africa	doi:10.1186/s12939-021-01428-z	International Journal for Equity in Health	Database	Yes	Yes	No	No	Yes	Excluded
123	Bello FO, et al.	2019	The role of women's empowerment and male engagement in pregnancy healthcare seeking behaviors in western Kenya	doi:10.1080/03630242.2019.1567644	Women & Health	Database	Yes	Yes	No	Yes	Yes	Excluded
124	Beraki GG, et al.	2023	Factors associated with men's involvement in antenatal care visits in Asmara, Eritrea: Community-based survey	doi:10.1371/journal.pone.0287643	PLoS ONE	Database	No	Yes	No	Yes	Yes	Excluded
125	Berthran CC, et al.	2021	Improving maternal and child health outcomes through active male partner involvement in perinatal care	doi:10.12968/bjom.2021.29.3.130	British Journal of Midwifery	Database	No	Yes	No	Yes	Yes	Excluded
126	Besada D, et al.	2016	Strategies to improve male involvement in PMTCT Option B+ in four African countries: a qualitative rapid appraisal	doi:10.3402/gha.v9.33507	Global health action	Database	Yes	Yes	No	Yes	Yes	Excluded
127	Beyeza-Kashesya J et al.	2010	My partner wants a child: a cross-sectional study of the determinants of the desire for children among mutually disclosed sero-discordant couples receiving care in Uganda	doi:10.1186/1471-2458-10-247	BMC public health	Database	No	No	No	Yes	Yes	Excluded
128	Bii SC, et al.	2008	Infant feeding practices among HIV infected women receiving prevention of mother-to-child transmission services at Kitale District Hospital, Kenya	doi:10.4314/eamj.v85i4.9639	East African Medical Journal	Database	Yes	No	No	Yes	Yes	Excluded
129	Bii SC, et al.	2008	Family planning and safer sex practices among HIV infected women receiving prevention of mother-to-child transmission services at Kitale District Hospital	doi:10.4314/eamj.v85i1.9606	East African Medical Journal	Database	Yes	No	No	Yes	Yes	Excluded
130	Biratu BT & Lindstrom DP	2006	The influence of husbands' approval on women's use of prenatal care: Results from Yirgalem and Jimma towns, south west Ethiopia	DOI:10.4314/ejhd.v20i2.10017	Ethiopian Journal of Health Development	Database	Yes	Yes	No	Yes	Yes	Excluded
131	Bitalo DW, et al.	2024	Fatherhood, manhood, and personhood: South african fathers' experiences of parental identity development	doi:10.1080/13229400.2024.2398579	Journal of Family Studies	Database	Yes	No	No	Yes	Yes	Excluded
132	Blanc AK & Wolff B	2001	Gender and decision-making over condom use in two districts in Uganda	doi:10.2307/3583320	African journal of reproductive health	Database	Yes	No	No	Yes	Yes	Excluded
133	Boltena MT, et al.	2021	Male partners' participation in birth preparedness and complication readiness in low- and middle-income countries: a systematic review and meta-analysis	doi:10.1186/s12884-021-03994-0	BMC Pregnancy & Childbirth	Database	Yes	Yes	No	No	Yes	Excluded
134	Bonnenfant Y, et al.	2012	Couple VCT clients in Ethiopia: A heterogeneous HIV risk group	doi:10.1080/09540121.2011.648601	AIDS Care	Database	Yes	No	No	Yes	Yes	Excluded
135	Brittain K., et al.	2015	Pregnant women's experiences of male partner involvement in the context of prevention of mother-to-child transmission in Khayelitsha, South Africa	doi:10.1080/09540121.2015.1018862	AIDS Care - Psychological and Socio-Medical Aspects of AIDS/HIV	Database	No	Yes	No	Yes	Yes	Excluded
136	Britton LE, et al.	2021	How women and providers perceive male partner resistance to contraceptives in Western Kenya: A qualitative study	doi:10.1016/j.srhc.2021.100650	Sexual & Reproductive HealthCare	Database	Yes	No	No	Yes	Yes	Excluded
137	Brooks HL, et al.	2024	"If It Weren't for This, We'd Be Sick" - Perspectives From Participants of a Couple-Based HIV Treatment and Support Program During Prenatal and Postpartum Periods in Zambézia Province, Mozambique	doi:10.1097/QAI.0000000000003351	Journal of acquired immune deficiency syndromes	Database	Yes	Yes	No	Yes	Yes	Excluded
138	Brou H, et al	2005	[Impact of HIV counseling and testing during antenal consultation for HIV- women in Abidjan (Cote d'Ivoire): a quantitative and qualitative study (Ditrame Plus 3 project, ANRS 1253)]	https://www.jle.com/fr/revues/san/e-docs/le_depistage_du_vih_en_prenatal_impact_chez_des_femmes_vih_a_abidjan_cote_divoire__266217/article.phtml	Le depistage du VIH en prenatal: impact chez des femmes VIH- a Abidjan (Cote d'Ivoire). Approche quantitative et qualitative (projet Ditrame Plus 3, ANRS 1253).	Database	No	Yes	No	Yes	Yes	Excluded
139	Bukuluki P, et al.	2024	Using Vignettes to Gain Insights Into Social Norms Related to Voluntary Family Planning and Gender-Based Violence in South Sudan	doi:10.9745/GHSP-D-23-00489	GLOBAL HEALTH-SCIENCE AND PRACTICE	Database	Yes	No	No	Yes	Yes	Excluded
140	Burke J	2004	Infant HIV infection: Acceptability of preventive strategies in central Tanzania	doi:10.1521/aeap.16.5.415.48737	AIDS Education and Prevention	Database	Yes	No	No	Yes	Yes	Excluded
141	Buser JM, et al.	2024	A scoping review of qualitative studies on sexual and reproductive health and rights in Uganda: Exploring factors at multiple levels	doi:10.1177/17455057241285193	Women's Health	Database	Yes	No	No	No	Yes	Excluded
142	Byamugisha R, et al.	2011	Male partner antenatal attendance and HIV testing in eastern Uganda: a randomized facility-based intervention trial	doi:10.1186/1758-2652-14-43	Journal of the International AIDS Society	Database	Yes	Yes	No	Yes	Yes	Excluded
143	Byamugisha R, et al.	2012	A letter to the male partner increases antenatal attendance and HIV testing in eastern Uganda: Results from a randomized facility-based intervention trial	doi:10.1111/j.1600-0412.2012.01435.x	Acta Obstetricia et Gynecologica Scandinavica	Database	Yes	Yes	No	Yes	Yes	Excluded
144	Camlin CS, et al.	2024	Client experiences with "Dynamic Choice Prevention," a model for flexible patient-centred HIV prevention delivery in rural Eastern Africa	doi:10.1002/jia2.26336	Journal of the International AIDS Society	Database	Yes	No	No	Yes	Yes	Excluded
145	Carroll JI	2004	Birth and a vision: Lamaze childbirth education in Kenya, East Africa	doi:10.1624/105812404x1743	Journal of Perinatal Education	Database	No	No	No	No	Yes	Excluded
146	Chace Dwyer S, et al.	2022	"When you live in good health with your husband, then your children are in good health ...." A qualitative exploration of how households make healthcare decisions in Maradi and Zinder Regions, Niger	doi:10.1186/s12889-022-13683-y	BMC public health	Database	Yes	No	No	Yes	Yes	Excluded
147	Chanyalew H, et al.	2021	Male partner involvement in HIV testing and counseling among partners of pregnant women in the Delanta District, Ethiopia	doi:10.1371/journal.pone.0248436	PLoS ONE	Database	Yes	Yes	No	Yes	Yes	Excluded
148	Chege J	2005	Interventions Linking Gender Relations and Violence with Reproductive Health and HIV: Rationale, Effectiveness and Gaps	https://knowledgecommons.popcouncil.org/departments_sbsr-rh/2257/	Agenda	Database	Yes	Yes	No	No	Yes	Excluded
149	Chereni A, et al.	2022	Male partner involvement in health interventions: A systematic review of best practices in Sub-Saharan Africa	doi:10.1921/jpts.v19i1-2.1680	The Journal of Practice Teaching & Learning	Database	Yes	Yes	No	No	Yes	Excluded
150	Chibwae A, et al.	2018	Attendance of male partners to different reproductive health services in Shinyanga district, north western Tanzania	doi:10.4314/thrb.v20i2.9	Tanzania Journal of Health Research	Database	Yes	Yes	No	Yes	Yes	Excluded
151	Chikalipo MC, et al.	2018	Acceptability of couple antenatal education: A qualitative study of expectant couples attending antenatal clinics in Blantyre, Malawi	doi:10.4314/mmj.v30i3.3	Malawi medical journal : the journal of Medical Association of Malawi	Database	Yes	Yes	No	Yes	Yes	Excluded
152	Chikalipo MC, et al.	2018	Exploring antenatal education content for couples in Blantyre, Malawi	doi:10.1186/s12884-018-2137-y	BMC Pregnancy and Childbirth	Database	No	No	No	Yes	Yes	Excluded
153	Chili S & Maharaj P	2015	‘Becoming a father’: perspectives and experiences of young men in Durban, South Africa	doi:10.1080/21528586.2015.1059775	South African Review of Sociology	Database	No	No	No	Yes	Yes	Excluded
154	Chinyandura C, et al.	2024	Using fatherhood to engage men in HIV services via maternal, neonatal and child health entry points in South Africa	doi:10.1371/journal.pone.0296955	PLoS ONE	Database	No	Yes	Yes	Yes	Yes	Excluded
155	Choko AT, et al.	2017	Acceptability of woman-delivered HIV self-testing to the male partner, and additional interventions: a qualitative study of antenatal care participants in Malawi	doi:10.7448/IAS.20.1.21610	Journal of the International AIDS Society	Database	No	Yes	No	Yes	Yes	Excluded
156	Chongwe E, et al.	2019	Male involvement in prevention of mother-to-child transmission of HIV during the option b+era in ndola district Zambia	doi:10.1093/trstmh/trz094	Transactions of the Royal Society of Tropical Medicine and Hygiene	Database	No	Yes	No	Yes	Yes	Excluded
157	Clark J, et al.	2020	Improving male involvement in antenatal care in low and middle-income countries to prevent mother to child transmission of HIV: A realist review	doi:10.1371/journal.pone.0240087	PLOS ONE	Database	Yes	Yes	No	No	Yes	Excluded
158	Cockcroft A, et al.	2022	Universal home visits improve male knowledge and attitudes about maternal and child health in Bauchi State, Nigeria: Secondary outcome analysis of a stepped wedge cluster randomised controlled trial	doi:10.7189/jogh.12.04003	Journal of global health	Database	Yes	Yes	No	Yes	Yes	Excluded
159	Coley RL	2001	(In)visible men - Emerging research on low-income, unmarried, and minority fathers	doi:10.1037//0003-066X.56.9.743	American Psychologist	Database	No	Yes	No	No	Yes	Excluded
160	Comrie-Thomson L, et al.	2015	Challenging gender inequity through male involvement in maternal and newborn health: critical assessment of an emerging evidence base	doi:10.1080/13691058.2015.1053412	Culture, Health & Sexuality	Database	Yes	Yes	No	No	Yes	Excluded
161	Comrie-Thomson L, et al.	2021	How do women, men, and health providers perceive interventions to influence men's engagement in maternal and newborn health? A qualitative evidence synthesis	doi:10.1016/j.socscimed.2021.114475	Social Science & Medicine	Database	Yes	Yes	No	No	Yes	Excluded
162	Conroy AA, et al.	2020	Re-conceptualising gender and power relations for sexual and reproductive health: contrasting narratives of tradition, unity, and rights	doi:10.1080/13691058.2019.1666428	Culture, health & sexuality	Database	Yes	No	No	Yes	Yes	Excluded
163	Craymah JP, et al.	2017	Male Involvement in Maternal Health Care at Anomabo, Central Region, Ghana	doi:10.1155/2017/2929013	International journal of reproductive medicine	Database	Yes	Yes	No	Yes	Yes	Excluded
164	Cuco RM, et al.	2015	Male partners' involvement in prevention of mother-to-child HIV transmission in sub-Saharan Africa: A systematic review	doi:10.1080/17290376.2015.1123643	SAHARA-J: Journal of Social Aspects of HIV / AIDS	Database	Yes	Yes	Yes	No	Yes	Excluded
165	Czaicki N, et al.	2012	Progress and challenges in integrating CVCT into routine antenatal services in government clinics in Ndola, Zambia	doi:10.1186/1742-4690-9-S2-P217	Retrovirology	Database	No	No	No	Yes	Yes	Excluded
166	Dagnew E, et al.	2020	Male involvement in prevention of mother to child transmission of human immuno virus and associated factors among partners' of reproductive age women at Debre Tabor town, Northwest Ethiopia: a community based cross sectional study	doi:10.1186/s13104-020-05023-3	BMC research notes	Database	Yes	Yes	No	Yes	Yes	Excluded
167	Danforth EJ, et al.	2009	Household decision-making about delivery in health facilities: evidence from Tanzania	doi:10.3329/jhpn.v27i5.3781	Journal of health, population, and nutrition	Database	Yes	Yes	No	Yes	Yes	Excluded
168	Daniele MA, et al.	2018	Involving male partners in maternity care in Burkina Faso: a randomized controlled trial	doi:10.2471/BLT.17.206466	Bulletin of the World Health Organization	Database	No	Yes	No	Yes	Yes	Excluded
169	Daniele MAS	2021	Male partner participation in maternity care and social support for childbearing women: a discussion paper	doi:10.1098/rstb.2020.0021	Philosophical Transactions of the Royal Society B: Biological Sciences	Database	Yes	Yes	No	No	Yes	Excluded
170	Daniels NM & Chadwick RJ	2018	Doing homebirth like a man? Constructions of masculinity in South African men's narratives of homebirth	doi:10.1080/09589236.2017.1301811	Journal of Gender Studies	Database	No	Yes	Yes	Yes	Yes	Excluded
171	Das S, et al.	2024	Interventions on informal healthcare providers to improve the delivery of healthcare services in low-and middle-income countries: a systematic review	doi:10.3389/fpubh.2024.1456868	FRONTIERS IN PUBLIC HEALTH	Database	Yes	No	No	No	Yes	Excluded
172	Davis J, et al.	2018	Expectant fathers' participation in antenatal care services in Papua New Guinea: A qualitative inquiry	doi:10.1186/s12884-018-1759-4	BMC Pregnancy and Childbirth	Database	No	Yes	Yes	Yes	Yes	Excluded
173	Degefa N, et al.	2024	Male partners involvement in their wives' antenatal care and its associated factors in southern Ethiopia. A community-based cross-sectional study	doi:10.1016/j.heliyon.2024.e28276	Heliyon	Database	Yes	Yes	No	Yes	Yes	Excluded
174	Delbiso TG	2013	Gender power relations in reproductive decision-making: The case of Gamo migrants in Addis Ababa, Ethiopia	doi:10.11564/27-2-434	Etude de la Population Africaine/African Population Studies	Database	No	Yes	No	Yes	Yes	Excluded
175	Demeke H, et al.	2024	Modern contraceptive utilization and its associated factors in East Africa: Findings from multi-country demographic and health surveys	doi:10.1371/journal.pone.0297018	PLoS ONE	Database	Yes	No	No	Yes	Yes	Excluded
176	Deresa D, et al.	2024	Level of optimal antenatal care utilization and its associated factors among pregnant women in Arba Minch town, southern Ethiopia: new WHO-recommended ANC 8+ model	doi:10.3389/fgwh.2024.1259637	Frontiers in global women's health	Database	Yes	Yes	No	Yes	Yes	Excluded
177	Desgrées-du-Loû A, et al.	2009	From prenatal HIV testing of the mother to prevention of sexual HIV transmission within the couple	doi:10.1016/j.socscimed.2009.05.045	Social Science & Medicine	Database	No	No	No	Yes	Yes	Excluded
178	Ditekemena J, et al.	2011	Male partner voluntary counselling and testing associated with the antenatal services in Kinshasa, Democratic Republic of Congo: A randomized controlled trial	doi:10.1258/ijsa.2010.010379	International Journal of STD and AIDS	Database	No	Yes	No	Yes	Yes	Excluded
179	Ditekemena J, et al.	2012	Determinants of male involvement in maternal and child health services in sub-Saharan Africa: A review	doi:10.1186/1742-4755-9-32	Reproductive Health	Database	Yes	Yes	Yes	No	Yes	Excluded
180	Doegah PT	2019	Investigating Male Presence at Antenatal and Choice of Place for Child Delivery in Ghana	doi:10.3389/fpubh.2019.00300	Frontiers in public health	Database	Yes	Yes	No	Yes	Yes	Excluded
181	Dogba MJ, et al.	2022	Towards a deeper understanding of male involvement in the prevention of mother to child transmission of HIV in the Bogodogo District of the Central Region of Burkina Faso	doi:10.1371/journal.pone.0277171	PloS one	Database	No	Yes	Yes	Yes	Yes	Excluded
182	Draper CE, et al.	2023	Navigating relationship dynamics, pregnancy and fatherhood in the Bukhali trial: a qualitative study with men in Soweto, South Africa	doi:10.1186/s12889-023-17153-x	BMC public health	Database	No	Yes	Yes	Yes	Yes	Excluded
183	Drysdale RE et al.	2022	Male partners' experiences of early pregnancy ultrasound scans in Soweto, South Africa: The Healthy Pregnancy, Healthy Baby randomised trial	doi:10.7196/SAJCH.2022.v16i2.1783	SAJCH South African Journal of Child Health	Database	No	Yes	No	Yes	Yes	Excluded
184	du Lou AD	2005	The Couple and HIV/AIDS in Sub-Saharan Africa: Telling the Partner, Sexual Activity and Childbearing	doi:10.2307/4148192	Population: English Edition	Database	No	No	No	Yes	Yes	Excluded
185	Dube A, et al.	2021	Consequences of male partner engagement policies on HIV care-seeking in three African countries: Findings from the SHAPE UTT study	doi:10.1080/17441692.2020.1805788	Global Public Health	Database	Yes	Yes	No	Yes	Yes	Excluded
186	Duff P, et al.	2012	Married men's perceptions of barriers for HIV- positive pregnant women accessing highly active antiretroviral therapy in rural Uganda	doi:10.2147/IJWH.S31807	International Journal of Women's Health	Database	Yes	No	No	Yes	Yes	Excluded
187	Dunlap J, et al.	2014	Male involvement for the prevention of mother-to-child HIV transmission: A brief review of initiatives in East, West, and Central Africa	doi:10.1007/s11904-014-0200-5	Current HIV/AIDS Reports	Database	Yes	Yes	No	No	Yes	Excluded
188	Dyer K, et al.	2011	Father Involvement in Botswana: How Adolescents Perceive Father Presence and Support	doi:10.1606/1044-38944168	Families in Society	Database	Yes	No	No	Yes	Yes	Excluded
189	Elias M, et al.	2017	Male partner involvement in the prevention of mother to child transmission of HIV infection in Mwanza region, Tanzania	doi:10.11604/pamj.2017.27.90.8901	Pan African Medical Journal	Database	No	Yes	No	Yes	Yes	Excluded
190	Engebretsen IM, et al.	2010	Gendered perceptions on infant feeding in Eastern Uganda: continued need for exclusive breastfeeding support	doi:10.1186/1746-4358-5-13	International breastfeeding journal	Database	No	No	No	Yes	Yes	Excluded
191	Erhabor JO, et al.	2021	A community-based assessment of the perception and involvement of male partners in maternity care in Benin-City, Nigeria	doi:10.1080/01443615.2020.1753182	Journal of Obstetrics and Gynaecology	Database	No	Yes	Yes	Yes	Yes	Excluded
192	Ezeanolue E, et al.	2017	What do You Need to Get Male Partners of Pregnant Women Tested for HIV in Resource Limited Settings? The Baby Shower Cluster Randomized Trial	doi:10.1007/s10461-016-1626-0	AIDS & Behavior	Database	Yes	Yes	No	Yes	Yes	Excluded
193	Facha W, et al.	2024	Magnitude and risk factors of mother-to-child transmission of HIV among HIV-exposed infants after Option B+ implementation in Ethiopia: a systematic review and meta-analysis	doi:10.1186/s12981-024-00623-6	AIDS Research and Therapy	Database	Yes	No	No	No	Yes	Excluded
194	Falade-Fatila O & Adebayo AM	2020	Male partners' involvement in pregnancy related care among married men in Ibadan, Nigeria	doi:10.1186/s12978-020-0850-2	Reproductive Health	Database	No	Yes	No	Yes	Yes	Excluded
195	Falb KL, et al.	2024	Co-Occurring Intimate Partner Violence and Child Abuse in Eastern Democratic Republic of Congo: The Influence of Early Life Experiences of Abuse	doi:10.1177/10778012221145302	Violence against women	Database	Yes	No	No	Yes	Yes	Excluded
196	Flax VL, et al.	2019	Infant and young child feeding learning sessions during savings groups are feasible and acceptable for HIV‐positive and HIV‐negative women in Malawi	doi:10.1111/mcn.12765	Maternal & Child Nutrition	Database	Yes	No	No	Yes	Yes	Excluded
197	Fletcher R, et al.	2024	Effect of male partners' involvement and support on reproductive, maternal and child health and well-being in East Africa: A scoping review	doi:10.1002/hsr2.2269	Health Science Reports	Database	Yes	Yes	No	No	Yes	Excluded
198	Florsheim P, et al.	2019	Relationship Problems Associated With Pregnancy/Childbirth Complications Among Young Disadvantaged Mothers And Fathers: Does Co-Parenting Counseling Help?	doi:10.1016/j.jadohealth.2018.10.237	Journal of Adolescent Health	Database	No	No	No	Yes	Yes	Excluded
199	Foglabenchi LH, et al.	2024	"Go and bring your husband": a COM-B guided qualitative study on the barriers to male involvement in antenatal care in Bamenda Health District, Cameroon	doi:10.1101/2024.02.13.24301733	medRxiv	Database	No	Yes	Yes	Yes	Yes	Excluded
200	Forbes F, et al.	2018	Male partner attendance at antenatal care and adherence to antenatal care guidelines: Secondary analysis of 2011 Ethiopian demographic and health survey data	doi:10.1186/s12884-018-1775-4	BMC Pregnancy and Childbirth	Database	Yes	Yes	No	Yes	Yes	Excluded
201	Forbes F, et al.	2021	Male partner involvement in birth preparedness, complication readiness and obstetric emergencies in Sub-Saharan Africa: a scoping review	doi:10.1186/s12884-021-03606-x	BMC Pregnancy & Childbirth	Database	Yes	Yes	No	No	Yes	Excluded
202	Fotso JC, et al.	2024	Cameroon's slow fertility transition: A gender perspective	doi:10.1080/00324728.2023.2297687	Population studies	Database	No	No	No	No	Yes	Excluded
203	Fouts HN	2008	Father Involvement With Young Children Among the Aka and Bofi Foragers	doi:10.1177/1069397108317484	Cross - Cultural Research	Database	Yes	No	No	Yes	Yes	Excluded
204	Gage AJ, et al.	2022	Impact of the Momentum pilot project on male involvement in maternal health and newborn care in Kinshasa, Democratic Republic of the Congo: a quasi-experimental study	doi:10.1186/s12905-022-02032-1	BMC Women's Health	Database	No	Yes	No	Yes	Yes	Excluded
205	Galle A, et al.	2019	Disrespect and abuse during facility-based childbirth in southern Mozambique: a cross-sectional study	doi:10.1186/s12884-019-2532-z	BMC Pregnancy and Childbirth	Database	No	No	No	Yes	Yes	Excluded
206	Galle A, et al.	2020	A cross-sectional study of the role of men and the knowledge of danger signs during pregnancy in southern Mozambique	doi:10.1186/s12884-020-03265-4	BMC Pregnancy and Childbirth	Database	No	Yes	No	Yes	Yes	Excluded
207	Galle A, et al.	2022	Engaging Men and Boys in Maternal Health: Results from a Participatory Film Project in Maputo Province	doi:10.1353/cpr.2022.0071	Progress in community health partnerships : research, education, and action	Database	No	Yes	Yes	Yes	Yes	Excluded
208	Gessesse NA, et al.	2022	Male partners involvement in human immune deficiency virus testing and counseling during prenatal care visits in Bichena town Westcentral Ethiopia: a cross-sectional study	doi:10.1186/s13104-022-06215-9	BMC research notes	Database	Yes	Yes	No	Yes	Yes	Excluded
209	Gibbs A, et al.	2024	Couples, alcohol use and experience of intimate partner violence among young women in urban informal settlements in Durban, South Africa: A mixed methods study	doi:10.1016/j.socscimed.2024.117144	Social Science & Medicine	Database	No	No	No	Yes	Yes	Excluded
210	Gibore NS, et al.	2019	Factors influencing men's involvement in antenatal care services: A cross-sectional study in a low resource setting, Central Tanzania	doi:10.1186/s12978-019-0721-x	Reproductive Health	Database	Yes	Yes	No	Yes	Yes	Excluded
211	Gill MM, et al.	2017	"The co-authors of pregnancy": leveraging men's sense of responsibility and other factors for male involvement in antenatal services in Kinshasa, DRC	doi:10.1186/s12884-017-1587-y	BMC pregnancy and childbirth	Database	No	Yes	No	Yes	Yes	Excluded
212	Gipson JD, et al.	2010	Assessing the importance of gender roles in couples' home-based sexual health services in Malawi	https://pubmed.ncbi.nlm.nih.gov/21812199/	African journal of reproductive health	Database	No	No	No	Yes	Yes	Excluded
213	Gitome S, et al.	2024	"First was to sit down and bring our minds together". A qualitative study on safer conception decision-making among HIV sero-different couples in Zimbabwe	doi:10.1080/26410397.2024.2366587	Sexual and Reproductive Health Matters	Database	Yes	No	No	Yes	Yes	Excluded
214	Giusto A, et al.	2024	Instead of seeing it as a health care issue, you see it as you: Reasons for alcohol use, consequences of use, and barriers to help seeking among fathers in Kenya	doi:10.1101/2024.06.25.24309498	medRxiv	Database	Yes	No	No	Yes	Yes	Excluded
215	Gopal P, et al.	2020	Male involvement in reproductive, maternal, newborn, and child health: Evaluating gaps between policy and practice in Uganda	doi:10.1186/s12978-020-00961-4	Reproductive Health	Database	Yes	Yes	No	Yes	Yes	Excluded
216	Greene ME, et al.	2000	Changing women and avoiding men. Gender stereotypes and reproductive health programmes.	doi:10.1111/j.1759-5436.2000.mp31002007.x	IDS Bulletin -Institute of Development Studies	Database	Yes	Yes	No	No	Yes	Excluded
217	Gyan EK, et al.	2022	Promoting male participation in maternal healthcare in the Jaman North District in Ghana: Strategies and implementation challenges	doi:10.1002/hpm.3441	The International journal of health planning and management	Database	Yes	Yes	No	Yes	Yes	Excluded
218	Hagey J, et al.	2014	Barriers and solutions for timely initiation of antenatal care in Kigali, Rwanda: health facility professionals' perspective	doi:10.1016/j.midw.2013.01.016	Midwifery	Database	No	Yes	Yes	Yes	Yes	Excluded
219	Hampanda K, et al.	2020	Support or control? Qualitative interviews with Zambian women on male partner involvement in HIV care during and after pregnancy	doi:10.1371/journal.pone.0238097	PloS one	Database	No	Yes	No	Yes	Yes	Excluded
220	Hampanda K, et al.	2021	Designing a couple-based relationship strengthening and health enhancing intervention for pregnant women living with HIV and their male partners in Zambia: Interview findings from the target community	doi:10.1016/j.socscimed.2021.114029	Social Science & Medicine	Database	No	Yes	Yes	Yes	Yes	Excluded
221	Hampanda K, et al.	2022	A Systematic Review of Behavioral Couples-Based Interventions Targeting Prevention of Mother-to-Child Transmission in Low- and Middle-Income Countries	doi:10.1007/s10461-021-03401-x	AIDS and behavior	Database	Yes	No	No	No	Yes	Excluded
222	Herce ME, et al.	2015	Supporting Option B+ scale up and strengthening the prevention of mother-to-child transmission cascade in central Malawi: Results from a serial cross-sectional study	doi:10.1186/s12879-015-1065-y	BMC Infectious Diseases	Database	Yes	No	No	Yes	Yes	Excluded
223	Hershow RB, et al.	2019	Perspectives on HIV partner notification, partner HIV self-testing and partner home-based HIV testing by pregnant and postpartum women in antenatal settings: a qualitative analysis in Malawi and Zambia	doi:10.1002/jia2.25293	Journal of the International AIDS Society	Database	No	Yes	No	Yes	Yes	Excluded
224	Hill LM, et al.	2015	Social support among HIV-positive and HIV-negative adolescents in Umlazi, South Africa: changes in family and partner relationships during pregnancy and the postpartum period	doi:10.1186/s12884-015-0542-z	BMC Pregnancy and Childbirth	Database	No	Yes	No	Yes	Yes	Excluded
225	Hinckley C, et al.	2007	The case of expectant fathers: Negotiating the changing role of males in a 'female' world	doi:10.1080/03004430600575830	Early Child Development and Care	Database	Yes	Yes	Yes	Yes	Yes	Excluded
226	Homsy J, et al.	2006	Routine intrapartum HIV counseling and testing for prevention of mother-to-child transmission of HIV in a rural Ugandan hospital	doi:10.1097/01.qai.0000225032.52766.c2	Journal of Acquired Immune Deficiency Syndromes	Database	Yes	Yes	No	Yes	Yes	Excluded
227	Hosegood V & Madhavan S	2012	Understanding fatherhood and father involvement in South Africa: Insights from surveys and population cohorts	doi:10.3149/fth.1003.257	Fathering: A Journal of Theory, Research, and Practice about Men as Fathers	Database	Yes	No	No	Yes	Yes	Excluded
228	Ibikunle OO, et al.	2024	Community perceptions, beliefs and factors determining family planning uptake among men and women in Ekiti State, Nigeria: finding from a descriptive exploratory study	doi:10.1136/bmjopen-2023-077932	BMJ Open	Database	Yes	No	No	Yes	Yes	Excluded
229	Ikechebelu JI, et al.	2005	Knowledge, attitude and practice of family planning among Igbo women of south-eastern Nigeria	doi:10.1080/01443610500328231	Journal of Obstetrics and Gynaecology	Database	Yes	No	No	Yes	Yes	Excluded
230	Iliyasu Z, et al.	2010	Birth preparedness, complication readiness and fathers' participation in maternity care in a northern Nigerian community	https://www.ajrh.info/index.php/ajrh/article/view/470	African journal of reproductive health	Database	No	Yes	No	Yes	Yes	Excluded
231	Jefferys LF, et al.	2015	Official invitation letters to promote male partner attendance and couple voluntary HIV counselling and testing in antenatal care: An implementation study in Mbeya Region, Tanzania	doi:10.1186/s12978-015-0084-x	Reproductive Health	Database	Yes	Yes	No	Yes	Yes	Excluded
232	Jennings L., et al.	2014	Women's empowerment and male involvement in antenatal care: Analyses of Demographic and Health Surveys (DHS) in selected African countries	doi:10.1186/1471-2393-14-297	BMC Pregnancy and Childbirth	Database	Yes	Yes	No	Yes	Yes	Excluded
233	Jeong J, et al.	2024	Fathers' engagement in a parenting program primarily intended for female caregivers: An early qualitative process evaluation in Western Kenya	doi:10.1371/journal.pgph.0003520	PLOS global public health	Database	Yes	No	No	Yes	Yes	Excluded
234	Johansson M, et al.	2015	A meta-synthesis of fathers' experiences of their partner's labour and the birth of their baby	doi:10.1016/j.midw.2014.05.005	Midwifery	Database	Yes	Yes	No	No	Yes	Excluded
235	Jooste K & Amukugo HJ	2013	Male involvement in reproductive health: A management perspective	doi:10.1111/j.1365-2834.2012.01332.x	Journal of Nursing Management	Database	Yes	Yes	No	Yes	Yes	Excluded
236	Jorosi-Tshiamo WB, et al.	2013	Male involvement in child care activities: a review of the literature in Botswana	https://pubmed.ncbi.nlm.nih.gov/24558780/	African journal of reproductive health	Database	Yes	No	No	No	Yes	Excluded
237	Juma S, et al.	2017	Male partner involvement in efforts to eliminate mother-to-child transmission of HIV in Kisumu County, Western Kenya, 2015	doi:10.11604/pamj.supp.2017.28.1.9290	The Pan African medical journal	Database	No	Yes	No	Yes	Yes	Excluded
238	Kabamba Mulongo L, et al.	2011	Understanding couples' attitudes on prenatal HIV testing in theDemocratic Republic of Congo	doi:10.1016/j.respe.2011.07.004	Revue d'Epidemiologie et de Sante Publique	Database	No	No	No	Yes	Yes	Excluded
239	Kabanga E, et al.	2019	Prevalence of male partners involvement in antenatal care visits - In Kyela district, Mbeya	doi:10.1186/s12884-019-2475-4	BMC Pregnancy and Childbirth	Database	Yes	Yes	No	Yes	Yes	Excluded
240	Kabaro G & Neswiswa JS	2024	Towards the development of culturally responsive marriage interventions: traditional and modern perceptions	doi:10.1080/15313204.2023.2213907	Journal of Ethnic & Cultural Diversity in Social Work	Database	No	No	Yes	Yes	Yes	Excluded
241	Kakaire O, et al.	2011	Male involvement in birth preparedness and complication readiness for emergency obstetric referrals in rural Uganda	doi:10.1186/1742-4755-8-12	Reproductive Health	Database	Yes	Yes	No	Yes	Yes	Excluded
242	Kalembo FW, et al.	2013	Association between Male Partner Involvement and the Uptake of Prevention of Mother-to-Child Transmission of HIV (PMTCT) Interventions in Mwanza District, Malawi: A Retrospective Cohort Study	doi:10.1371/journal.pone.0066517	PLoS ONE	Database	Yes	Yes	No	Yes	Yes	Excluded
243	Kalisa R & Malande OO	2016	Birth preparedness, complication readiness and male partner involvement for obstetric emergencies in rural Rwanda	doi:10.11604/pamj.2016.25.91.9710	Pan African Medical Journal	Database	Yes	Yes	No	Yes	Yes	Excluded
244	Kamau T, et al.	2022	Pregnancy and childbirth: male partner involvement in Uasin Gishu, Kenya	doi:10.12968/ajmw.2021.0042	African Journal of Midwifery & Women's Health	Database	Yes	Yes	No	Yes	Yes	Excluded
245	Kamwesigye A, et al.	2024	Barriers and enablers to utilisation of postpartum long-acting reversible contraception in Eastern Uganda: a qualitative study	doi:10.1186/s40834-024-00308-5	Contraception and Reproductive Medicine	Database	Yes	Yes	No	Yes	Yes	Excluded
246	Kanguya T, et al.	2022	Identifying barriers to ART initiation and adherence: An exploratory qualitative study on PMTCT in Zambia	doi:10.1371/journal.pone.0262392	PLoS ONE	Database	No	No	No	Yes	Yes	Excluded
247	Kashitala J, et al.	2015	Is Male Involvement in ANC and PMTCT Associated with Increased Facility-Based Obstetric Delivery in Pregnant Women?	https://pubmed.ncbi.nlm.nih.gov/26506664/	African journal of reproductive health	Database	Yes	Yes	No	Yes	Yes	Excluded
248	Katz DA, et al.	2009	HIV testing men in the antenatal setting: Understanding male non-disclosure	doi:10.1258/ijsa.2009.009139	International Journal of STD and AIDS	Database	No	No	No	Yes	Yes	Excluded
249	Katz DA, et al.	2009	Male perspectives on incorporating men into antenatal HIV counseling and testing	doi:10.1371/journal.pone.0007602	PloS one	Database	No	Yes	No	Yes	Yes	Excluded
250	Kaye DK, et al.	2014	Male involvement during pregnancy and childbirth: Men's perceptions, practices and experiences during the care for women who developed childbirth complications in Mulago Hospital, Uganda	doi:10.1186/1471-2393-14-54	BMC Pregnancy and Childbirth	Database	No	Yes	Yes	Yes	Yes	Excluded
251	Kebie A, et al.	2024	Fathers' knowledge of neonatal danger signs and its associated factors in Northwest Ethiopia: a community-based cross-sectional study	doi:10.1136/bmjopen-2024-086166	BMJ open	Database	Yes	Yes	No	Yes	Yes	Excluded
252	Keele J & Flake D	2005	Hearing native voices: contraceptive use in Matemwe village; East Africa	doi:10.2307/3583158	African Journal of Reproductive Health	Database	Yes	No	No	Yes	Yes	Excluded
253	Khulu ZA, et al.	2022	Midwives' Perspectives regarding Involvement of Male Partners during Pregnancy at a Maternal Health Facility in Eswatini	doi:10.25159/2520-5293/12096	Africa Journal of Nursing & Midwifery	Database	No	Yes	No	Yes	Yes	Excluded
254	Kimuna SR & Adamchak DJ	2001	Gender relations: Husband-wife fertility and family planning decisions in Kenya	doi:10.1017/S002193200100013X	Journal of Biosocial Science	Database	Yes	No	No	Yes	Yes	Excluded
255	Kinuthia J, et al.	2018	Prevalence and correlates of non-disclosure of maternal HIV status to male partners: a national survey in Kenya	doi:10.1186/s12889-018-5567-6	BMC PUBLIC HEALTH	Database	No	No	No	Yes	Yes	Excluded
256	Kiros GE, et al.	2000	The impact of postmarital residence on fertility, early childhood mortality, and child health in Southern Ethiopia	doi:10.3138/jcfs.31.4.503	Journal of Comparative Family Studies	Database	Yes	No	No	Yes	Yes	Excluded
257	Kizito D, et al.	2008	Uptake of HIV and syphilis testing of pregnant women and their male partners in a programme for prevention of mother-to-child HIV transmission in Uganda	doi:10.1111/j.1365-3156.2008.02052.x	Tropical Medicine and International Health	Database	Yes	Yes	No	Yes	Yes	Excluded
258	Komakech MDC	2020	Under-the-Mango-Tree: a theatre-based male EMTCT engagement intervention in post-conflict northern Uganda	doi:10.1177/1757975919873653	Global Health Promotion	Database	Yes	Yes	No	Yes	Yes	Excluded
259	Koo K, et al.	2013	Barriers to male-partner participation in programs to prevent mother-to-child HIV transmission in south Africa	doi:10.1521/aeap.2013.25.1.14	AIDS Education and Prevention	Database	No	Yes	No	Yes	Yes	Excluded
260	Koo K, et al.	2013	Where are the men? Targeting male partners in preventing mother-to-child HIV transmission	doi:10.1080/09540121.2012.687822	AIDS Care - Psychological and Socio-Medical Aspects of AIDS/HIV	Database	No	Yes	No	Yes	Yes	Excluded
261	Krakowiak D, et al.	2020	Reaching hard-to-reach men through home-based couple HIV testing among pregnant women and their male partners in western Kenya: a qualitative study	doi:10.1186/s12889-020-08878-0	BMC public health	Database	Yes	Yes	No	Yes	Yes	Excluded
262	Kululanga LI, et al.	2011	Striving to promote male involvement in maternal health care in rural and urban settings in Malawi - A qualitative study	doi:10.1186/1742-4755-8-36	Reproductive Health	Database	Yes	Yes	No	Yes	Yes	Excluded
263	Kululanga LI, et al.	2012	Malawian fathers' views and experiences of attending the birth of their children: a qualitative study	doi:10.1186/1471-2393-12-141	BMC pregnancy and childbirth	Database	No	No	No	Yes	Yes	Excluded
264	Kululanga LI, et al.	2012	Male involvement in maternity health care in Malawi	https://pubmed.ncbi.nlm.nih.gov/22783678/	African journal of reproductive health	Database	No	Yes	Yes	Yes	Yes	Excluded
265	Kumwenda M, et al.	2023	Using the RE-AIM Framework to Evaluate Implementation of Male Involvement Strategies to Optimize the PMTCT Program in Malawi: A Mixed-Methods Study	doi:10.1177/15579883231192320	American journal of men's health	Database	No	Yes	No	Yes	Yes	Excluded
266	Kwena Z, et al.	2021	Testing strategies for couple engagement in prevention of mother-to-child transmission of HIV and family health in Kenya: study protocol for a randomized controlled trial	doi:10.1186/s13063-020-04956-1	Trials	Database	No	Yes	No	No	Yes	Excluded
267	Ladur AN, et al.	2015	Perceptions of community members and healthcare workers on male involvement in prevention of mother-to-child transmission services in Khayelitsha, Cape Town, South Africa	doi:10.1371/journal.pone.0133239	PLoS ONE	Database	No	Yes	Yes	Yes	Yes	Excluded
268	Ladur AN, et al.	2021	Male involvement in promotion of safe motherhood in low- and middle-income countries: A scoping review	doi:10.1016/j.midw.2021.103089	Midwifery	Database	Yes	Yes	No	No	Yes	Excluded
269	Larsson EC, et al.	2010	Mistrust in marriage--reasons why men do not accept couple HIV testing during antenatal care- a qualitative study in eastern Uganda	doi:10.1186/1471-2458-10-769	BMC Public Health	Database	Yes	Yes	No	Yes	Yes	Excluded
270	Lawoyin TO, et al.	2007	Men's perception of maternal mortality in Nigeria	doi:10.1057/palgrave.jphp.3200143	Journal of Public Health Policy	Database	No	No	No	Yes	Yes	Excluded
271	Lesch E & Bremridge C	2006	Safe sex and constructions of young male sexuality in one semi-rural Western Cape community	doi:10.1080/21528586.2006.10419151	South African Review of Sociology	Database	Yes	No	No	Yes	Yes	Excluded
272	Letshwenyo-Maruatona SB & Gabaitiri L	2018	Botswana men's perspective on partner communication about sexual and reproductive health issues	doi:10.1080/17538068.2018.1467069	Journal of Communication in Healthcare	Database	Yes	Yes	No	Yes	Yes	Excluded
273	Lwanga H, et al.	2017	An exploratory study of men's companionship, perceptions and experiences during pregnancy and delivery in Uganda	doi:10.1186/s12884-017-1385-6	BMC Pregnancy and Childbirth	Database	No	Yes	Yes	Yes	Yes	Excluded
274	Lyatuu GW, et al.	2018	Engaging community leaders to improve male partner participation in the prevention of mother-to-child transmission of HIV in Dar es Salaam, Tanzania	doi:10.1371/journal.pone.0207986	PLoS ONE	Database	No	Yes	No	Yes	Yes	Excluded
275	Lyimo A, et al.	2024	Efficacy of mobile phone intervention to increase male partner antenatal care attendance for HIV testing in Moshi municipal, Tanzania: a randomized controlled trial	doi:10.1186/s12884-024-06337-x	BMC pregnancy and childbirth	Database	No	Yes	No	Yes	Yes	Excluded
276	Machekano R, et al.	2000	Correlates of HIV test results seeking and utilization of partner counseling services in a cohort of male factory workers in Zimbabwe	doi:10.1023/A:1009588724620	AIDS & Behavior	Database	No	No	No	Yes	Yes	Excluded
277	Maja TMM	2007	Involvement of males in promoting reproductive health	doi:10.4102/curationis.v30i1.1054	Curationis	Database	No	No	No	Yes	Yes	Excluded
278	Makoni A, et al.	2016	Factors associated with male involvement in the prevention of mother to child transmission of HIV, Midlands Province, Zimbabwe, 2015 - a case control study	doi:10.1186/s12889-016-2939-7	BMC public health	Database	Yes	Yes	No	Yes	Yes	Excluded
279	Makyao N, et al.	2023	Male involvement in PMTCT services: The use of influential men to promote PMTCT services in Tanzania	doi:10.1186/s12919-023-00273-y	BMC Proceedings	Database	Yes	Yes	No	Yes	Yes	Excluded
280	Maman S, et al.	2011	Defining male support during and after pregnancy from the perspective of HIV-positive and HIV-negative women in Durban, South Africa	doi:10.1111/j.1542-2011.2011.00029.x	Journal of Midwifery and Women's Health	Database	No	Yes	No	Yes	Yes	Excluded
281	Mamo ZB, et al.	2021	Determinants of male partner involvement during antenatal care among pregnant women in gedeo zone, South Ethiopia: A case-control study	doi:10.5334/aogh.3003	Annals of Global Health	Database	Yes	Yes	No	Yes	Yes	Excluded
282	Mapunda B, et al.	2022	Prevalence and barriers to male involvement in antenatal care in Dar es Salaam, Tanzania: A facility-based mixed-methods study	doi:10.1371/journal.pone.0273316	PLoS ONE	Database	No	Yes	Yes	Yes	Yes	Excluded
283	Mark J, et al.	2015	Male partner acceptance of home-based syphilis and HIV testing offered to couples during pregnancy	doi:10.7448/IAS.18.5.20458	Journal of the International AIDS Society	Database	Yes	Yes	No	Yes	Yes	Excluded
284	Mark J, et al.	2017	Male partner linkage to clinic-based sti/hiv services following a home-based couple antenatal education and testing intervention in western kenya: a randomised controlled trial	doi:10.1136/sextrans-2017-053264.196	Sexually transmitted infections	Database	Yes	Yes	No	Yes	Yes	Excluded
285	Mashaah T, et al.	2024	Exploring the lived experiences of women with infertility using traditional healthcare services in Harare urban, Zimbabwe	doi:10.29063/ajrh2024/v28i7.7	African Journal of Reproductive Health	Database	No	No	Yes	Yes	Yes	Excluded
286	Matenga TFL, et al.	2021	Men's perceptions of sexual and reproductive health education within the context of pregnancy and HIV in Zambia: a descriptive qualitative analysis	doi:10.1186/s12889-021-11430-3	BMC public health	Database	No	Yes	Yes	Yes	Yes	Excluded
287	Matiang'i M, et al.	2013	Male involvement in antenatal care redefined: A cross-sectional survey of married men in Lang'ata district, Kenya	doi:10.12968/ajmw.2013.7.3.117	African Journal of Midwifery & Women's Health	Database	No	Yes	No	Yes	Yes	Excluded
288	Matseke M, et al.	2017	Factors associated with male partner involvement in programs for the prevention of mother-to-child transmission of HIV in rural South Africa	doi:10.3390/ijerph14111333	International Journal of Environmental Research and Public Health	Database	Yes	Yes	No	Yes	Yes	Excluded
289	Matseke MG, et al.	2021	Maternal Health Outcomes and Male Partner Involvement Among HIV Infected Women in Rural South Africa	doi:10.1007/s10995-020-03071-6	Maternal and child health journal	Database	No	Yes	No	Yes	Yes	Excluded
290	Mbadugha CJ, et al.	2019	Adult male involvement in maternity care in Enugu State, Nigeria: A cross-sectional study	doi:10.18332/ejm/112258	European journal of midwifery	Database	Yes	Yes	No	Yes	Yes	Excluded
291	Mbekenga CK, et al.	2011	Postpartum experiences of first-time fathers in a Tanzanian suburb: A qualitative interview study	doi:10.1016/j.midw.2009.03.002	Midwifery	Database	No	No	No	Yes	Yes	Excluded
292	Mbekenga CK, et al.	2011	Informal support to first-parents after childbirth: A qualitative study in low-income suburbs of Dar es Salaam, Tanzania	doi:10.1186/1471-2393-11-98	BMC Pregnancy and Childbirth	Database	No	No	No	Yes	Yes	Excluded
293	Mbonye AK, et al.	2006	Treatment-seeking practices for malaria in pregnancy among rural women in Mukono District, Uganda	doi:10.1017/S0021932005007108	Journal of Biosocial Science	Database	Yes	No	No	Yes	Yes	Excluded
294	McCann JK, et al.	2024	Father involvement is a protective factor for maternal mental health in Western Kenya	doi:10.1016/j.ssmmh.2024.100318	SSM - mental health	Database	Yes	Yes	No	Yes	Yes	Excluded
295	Mekonen M, et al.	2022	Extent of male involvement and associated factors in antenatal care service utilization in Bench Sheko zone, Southwest Ethiopia: A community-based cross-sectional study	doi:10.3389/fgwh.2022.938027	Frontiers in global women's health	Database	Yes	Yes	No	Yes	Yes	Excluded
296	Melis T & Fikadu Y	2022	Magnitude and determinants of male partner involvement in PMTCT service utilization of pregnant women attending public health facilities of Ethiopia, 2021: a systematic review and meta-analysis	doi:10.1186/s12981-022-00436-5	AIDS research and therapy	Database	Yes	Yes	No	No	Yes	Excluded
297	Mercer GD, et al.	2018	Exploring Low Levels of Inter-Parental Agreement Over South African Fathers’ Parenting Practices	doi:10.1177/1060826517711160	Journal of Men's Studies	Database	No	No	No	Yes	Yes	Excluded
298	Mersha AG	2018	Male involvement in the maternal health care system: Implication towards decreasing the high burden of maternal mortality	doi:10.1186/s12884-018-2139-9	BMC Pregnancy and Childbirth	Database	Yes	Yes	No	Yes	Yes	Excluded
299	Mhango P & Nyondo-Mipando AL	2023	Factors influencing fathers' involvement in the care of hospitalized preterm newborns in Balaka, Malawi	doi:10.1186/s12887-023-04253-1	BMC Pediatrics	Database	Yes	No	No	Yes	Yes	Excluded
300	Mlay R, et al.	2008	Couple counselling and testing for HIV at antenatal clinics: Views from men, women and counsellors	doi:10.1080/09540120701561304	AIDS Care - Psychological and Socio-Medical Aspects of AIDS/HIV	Database	No	Yes	Yes	Yes	Yes	Excluded
301	Mmotsa TM, et al.	2022	Male partner unknown HIV status as a risk factor for HIV incidence and clinical outcomes in prevention of mother-to-child transmission of HIV programmes in 21 WHO priority countries: a systematic review protocol	doi:10.1136/bmjopen-2021-057190	BMJ Open	Database	No	No	No	No	Yes	Excluded
302	Mmotsa TM, et al.	2023	Mixed-methods cross-sectional study of the prevention of vertical HIV transmission program users unaware of male partner's HIV status, in six South African districts with a high antenatal HIV burden	doi:10.1186/s12889-023-16921-z	BMC public health	Database	Yes	No	No	Yes	Yes	Excluded
303	Mohammed A, et al.	2022	Magnitude of husbands' involvement in skilled birth attendant service utilization in Deder town, Oromiya, Ethiopia	doi:10.1186/s12884-022-05181-1	BMC Pregnancy and Childbirth	Database	No	Yes	No	Yes	Yes	Excluded
304	Mohammed BH, et al.	2019	The role of male partner in utilization of maternal health care services in Ethiopia: A community-based couple study	doi:10.1186/s12884-019-2176-z	BMC Pregnancy and Childbirth	Database	No	Yes	No	Yes	Yes	Excluded
305	Mohammed S, et al.	2020	Sociodemographic Factors Associated with Women's Perspectives on Male Involvement in Antenatal Care, Labour, and Childbirth	doi:10.1155/2020/6421617	Journal of pregnancy	Database	Yes	No	No	Yes	Yes	Excluded
306	Mohlala BK, et al.	2011	The forgotten half of the equation: randomized controlled trial of a male invitation to attend couple voluntary counselling and testing	doi:10.1097/QAD.0b013e328348fb85	AIDS (London, England)	Database	No	Yes	No	Yes	Yes	Excluded
307	Mohlala BKF, et al.	2012	Barriers to involvement of men in ANC and VCT in Khayelitsha, South Africa	doi:10.1080/09540121.2012.668166	AIDS care	Database	No	Yes	Yes	Yes	Yes	Excluded
308	Mondain N, et al.	2007	Changing Patterns in Men's First Marriage among the Sereer in Rural Senegal	doi:10.3138/jcfs.38.4.627	Journal of Comparative Family Studies	Database	Yes	No	No	Yes	Yes	Excluded
309	Montgomery CM, et al.	2006	Men's involvement in the South African family: Engendering change in the AIDS era	doi:10.1016/j.socscimed.2005.10.026	Social Science & Medicine	Database	Yes	No	No	Yes	Yes	Excluded
310	Montgomery ET, et al.	2011	The Importance of Male Partner Involvement for Women's Acceptability and Adherence to Female-Initiated HIV Prevention Methods in Zimbabwe	doi:10.1007/s10461-010-9806-9	AIDS AND BEHAVIOR	Database	No	Yes	No	Yes	Yes	Excluded
311	Morfaw F, et al.	2013	Male involvement in prevention programs of mother to child transmission of HIV: a systematic review to identify barriers and facilitators	doi:10.1186/2046-4053-2-5	Systematic reviews	Database	Yes	Yes	No	No	Yes	Excluded
312	Morrell R, et al.	2016	Fathers who care and those that don't: Men and childcare in South Africa	doi:10.1080/21528586.2016.1204240	South African Review of Sociology	Database	Yes	No	No	Yes	Yes	Excluded
313	Moshi FV, et al.	2018	Knowledge on birth preparedness and complication readiness among expecting couples in rural Tanzania: Differences by sex cross-sectional study	doi:10.1371/journal.pone.0209070	PloS one	Database	Yes	Yes	No	Yes	Yes	Excluded
314	Moshi FV, et al.	2018	The effectiveness of community-based continuous training on promoting positive behaviors towards birth preparedness, male involvement, and maternal services utilization among expecting couples in rukwa, Tanzania: A theory of planned behavior quasi-experim	doi:10.1155/2018/1293760	Journal of Environmental and Public Health	Database	Yes	Yes	No	Yes	Yes	Excluded
315	Moyo E, et al.	2024	Men's involvement in maternal health in sub-Saharan Africa: A scoping review of enablers and barriers	doi:10.1016/j.midw.2024.103993	Midwifery	Database	Yes	Yes	Yes	No	Yes	Excluded
316	Mphonda SM, et al.	2014	Assessment of peer-based and structural strategies for increasing male participation in an antenatal setting in Lilongwe, Malawi	https://pmc.ncbi.nlm.nih.gov/articles/PMC4487657/	African journal of reproductive health	Database	No	Yes	No	Yes	Yes	Excluded
317	Mufune P	2009	The Male Involvement Programme and Men's Sexual and Reproductive Health in Northern Namibia	doi:10.1177/0011392108099164	Current Sociology	Database	Yes	Yes	No	Yes	Yes	Excluded
318	Muhabaw T, et al.	2024	Male involvement in antenatal care and associated factors among married men with wives who recently gave birth in Debre Tabor town, North West Ethiopia	doi:10.1186/s12884-024-06809-0	BMC Pregnancy & Childbirth	Database	No	Yes	No	Yes	Yes	Excluded
319	Muhwava L, et al.	2016	Psychosocial factors associated with early initiation and frequency of antenatal care (ANC) visits in a rural and urban setting in South Africa: A cross-sectional survey	doi:10.1186/s12884-016-0807-1	BMC Pregnancy and Childbirth	Database	Yes	No	No	Yes	Yes	Excluded
320	Muia PK, et al.	2022	Determinants of male partner involvement in antenatal care services at Kangundo Sub-County Hospital in Kenya	doi:10.4314/ahs.v22i3.11	African Health Sciences	Database	No	Yes	No	Yes	Yes	Excluded
321	Mukonka V, et al.	2016	Male perceptions and involvement in childbirth: Key for reducing maternal mortality in rural Zambia	doi:10.1007/s11845-016-1509-4	Irish Journal of Medical Science	Database	Yes	No	No	Yes	Yes	Excluded
322	Mukuria AG, et al.	2016	Role of Social Support in Improving Infant Feeding Practices in Western Kenya: A Quasi-Experimental Study	doi:10.9745/GHSP-D-15-00197	Global health, science and practice	Database	Yes	No	No	Yes	Yes	Excluded
323	Muloongo H, et al.	2019	Men's perspectives on male participation in antenatal care with their pregnant wives: a case of a military hospital in Lusaka, Zambia	doi:10.1186/s12913-019-4294-8	BMC health services research	Database	No	Yes	No	Yes	Yes	Excluded
324	Musara P, et al.	2022	Understanding the role of men in women's use of the vaginal ring and oral PrEP during pregnancy and breastfeeding: multi-stakeholder perspectives	doi:10.2989/16085906.2022.2138474	African Journal of AIDS Research	Database	No	Yes	Yes	Yes	Yes	Excluded
325	Musheke M, et al.	2013	Couple experiences of provider-initiated couple HIV testing in an antenatal clinic in Lusaka, Zambia: lessons for policy and practice	doi:10.1186/1472-6963-13-97	BMC health services research	Database	No	Yes	No	Yes	Yes	Excluded
326	Muwanguzi PA, et al.	2019	Towards a definition of male partner involvement in the prevention of mother-to-child transmission of HIV in Uganda: a pragmatic grounded theory approach	doi:10.1186/s12913-019-4401-x	BMC health services research	Database	No	Yes	Yes	Yes	Yes	Excluded
327	Mwageni EA, et al.	2001	Sex preference and contraceptive behaviour among men in Mbeya region, Tanzania	doi:10.1783/147118901101195317	Journal of Family Planning and Reproductive Health Care	Database	Yes	No	No	Yes	Yes	Excluded
328	Mweemba O, et al.	2022	Contextualising men's role and participation in PMTCT programmes in Malawi and Zambia: A hegemonic masculinity perspective	doi:10.1080/17441692.2021.1964559	Global Public Health	Database	No	Yes	Yes	Yes	Yes	Excluded
329	Mweemba O, et al.	2023	Perspectives and experiences of Zambian pregnant and postpartum women receiving two intervention models to increase uptake of male partner HIV testing	doi:10.1080/17441692.2023.2242463	Global Public Health	Database	No	Yes	No	Yes	Yes	Excluded
330	Mweteni W, et al.	2021	Implications of power imbalance in antenatal care seeking among pregnant adolescents in rural Tanzania: A qualitative study	doi:10.1371/journal.pone.0250646	PLoS ONE	Database	Yes	No	No	Yes	Yes	Excluded
331	Mwije S	2018	Men and maternal health: The dilemma of short-lived male involvement strategies in Uganda	doi:10.1080/07399332.2018.1466887	Health care for women international	Database	Yes	Yes	No	No	Yes	Excluded
332	Naidoo AV & Jano R	2003	Role Conflict of South African Women in Dual-Career Families	doi:10.2466/PR0.93.7.683-686	Psychological Reports	Database	No	No	No	Yes	Yes	Excluded
333	Nambile Cumber S, et al.	2024	Fathers' involvement in pregnancy and childbirth in Africa: an integrative systematic review	doi:10.1080/16549716.2024.2372906	Global health action	Database	Yes	Yes	Yes	No	Yes	Excluded
334	Nanjala M & Wamalwa D	2012	Determinants of male partner involvement in promoting deliveries by skilled attendants in Busia, Kenya	doi:10.5539/gjhs.v4n2p60	Global journal of health science	Database	No	Yes	No	Yes	Yes	Excluded
335	Nansubuga E & Natal A	2015	Male involvement in utilization of emergency obstetric care and averting of deaths for maternal near misses in Rakai district in Central Uganda	doi:10.11564/29-2-741	Etude de la Population Africaine	Database	Yes	Yes	No	Yes	Yes	Excluded
336	Natai CC, et al.	2020	Association between male involvement during antenatal care and use of maternal health services in Mwanza City, Northwestern Tanzania: A cross-sectional study	doi:10.1136/bmjopen-2019-036211	BMJ Open	Database	No	Yes	No	Yes	Yes	Excluded
337	Naughton B, et al.	2023	'If there is joy... I think it can work well': a qualitative study investigating relationship factors impacting HIV self-testing acceptability among pregnant women and male partners in Uganda	doi:10.1136/bmjopen-2022-067172	BMJ Open	Database	No	No	No	Yes	Yes	Excluded
338	Ndinda C, et al.	2007	Gender relations in the context of HIV/AIDS in rural South Africa	doi:10.1080/09540120701203923	AIDS Care	Database	Yes	No	No	Yes	Yes	Excluded
339	Negesa Beyene B, et al.	2024	Husband responses towards birth preparedness, complications readiness, and associated factors in southern Ethiopia: the case of Kena District	doi:10.1186/s12978-024-01849-3	Reproductive Health	Database	Yes	Yes	No	Yes	Yes	Excluded
340	Nesane K, et al.	2016	Male partners' views of involvement in maternal healthcare services at Makhado Municipality clinics, Limpopo Province, South Africa	doi:10.4102/phcfm.v8i2.929	African journal of primary health care & family medicine	Database	No	Yes	Yes	Yes	Yes	Excluded
341	Ngwibete A, et al.	2021	Nurses' and midwives' views on male partner involvement in maternity care in Imo, Nigeria	doi:10.12968/ajmw.2020.0036	African Journal of Midwifery & Women's Health	Database	No	Yes	No	Yes	Yes	Excluded
342	Niedfeldt HJ, et al.	2022	The Role of Men During Pregnancy: A Cross-Sectional Study of Perceptions and Beliefs of Primary Caregivers in Tanzania	doi:10.1177/0192513X21993189	Journal of Family Issues	Database	Yes	Yes	No	Yes	Yes	Excluded
343	Nkuoh GN & Meyer DJ	2016	An assessment of strategies used to encourage male involvement in antenatal care and women's uptake of PMTCT services in Cameroon	doi:10.12968/ajmw.2016.10.1.34	African Journal of Midwifery & Women's Health	Database	Yes	Yes	Yes	Yes	Yes	Excluded
344	Nkuoh GN, et al.	2013	Women's Attitudes Toward Their Partners' Involvement in Antenatal Care and Prevention of Mother-to-Child Transmission of HIV in Cameroon, Africa	doi:10.1111/j.1542-2011.2012.00208.x	Journal of Midwifery and Women's Health	Database	Yes	Yes	No	Yes	Yes	Excluded
345	Nkwake A	2009	Maternal employment and fatherhood: What influences paternal involvement in child-care work in Uganda?	doi:10.1080/13552070903009726	Gender and Development	Database	Yes	No	No	Yes	Yes	Excluded
346	Nnagbo JE, et al.	2024	Son Preference among Infertile Couples at the Fertility Clinic of Two Tertiary Hospitals in Enugu, Nigeria	doi:10.4103/aam.aam_173_23	Annals of African Medicine	Database	No	No	Yes	Yes	Yes	Excluded
347	Nte AR, et al.	2009	Male involvement in family planning: women's perception	https://pubmed.ncbi.nlm.nih.gov/19803032/	Nigerian journal of clinical practice	Database	No	Yes	No	Yes	Yes	Excluded
348	Ntinga X, et al.	2024	Perceptions of Pre-exposure Prophylaxis (PrEP) for HIV prevention among men living with HIV in the context of reproductive goals in South Africa: a qualitative study	doi:10.1186/s12889-024-18118-4	BMC public health	Database	Yes	No	No	Yes	Yes	Excluded
349	Nwakwuo G & Oshonwoh F	2013	Assessment of the Level of Male Involvement in Safe Motherhood in Southern Nigeria	doi:10.1007/s10900-012-9620-6	Journal of Community Health	Database	Yes	Yes	No	Yes	Yes	Excluded
350	Nwoye A	2007	The Practice of Interventive Polygamy in Two Regions of Africa: Background, Theory and Techniques	doi:10.1007/s10624-008-9036-y	Dialectical Anthropology	Database	Yes	No	No	Yes	Yes	Excluded
351	Nyamai PK, et al.	2022	Prevalence and correlates of male partner involvement in antenatal care services in eastern Kenya: a cross-sectional study	doi:10.11604/pamj.2022.41.167.31535	Pan African Medical Journal	Database	Yes	Yes	No	Yes	Yes	Excluded
352	Nyandat J & Van Rensburg G	2020	Are Male Partners the Missing Link to Eliminating Mother-To-Child Transmission of HIV in Sub-Saharan Africa? Evidence From a Retrospective Case-Control Study	doi:10.1097/JNC.0000000000000072	The Journal of the Association of Nurses in AIDS Care : JANAC	Database	Yes	Yes	No	Yes	Yes	Excluded
353	Nyondo AL, et al.	2013	Assessment of strategies for male involvement in the prevention of mother-to-child transmission of HIV services in Blantyre, Malawi	doi:10.3402/gha.v6i0.22780	Global health action	Database	No	Yes	No	Yes	Yes	Excluded
354	Nyondo AL, et al.	2014	Exploring the relevance of male involvement in the prevention of mother to child transmission of HIV services in Blantyre, Malawi	doi:10.1186/s12914-014-0030-y	BMC International Health and Human Rights	Database	No	Yes	No	Yes	Yes	Excluded
355	Nyondo AL, et al.	2014	Stakeholders' perceptions on factors influencing male involvement in prevention of mother to child transmission of HIV services in Blantyre, Malawi	doi:10.1186/1471-2458-14-691	BMC public health	Database	No	Yes	Yes	Yes	Yes	Excluded
356	Nyondo AL, et al.	2015	Invitation cards during pregnancy enhance male partner involvement in Prevention of Mother to Child Transmission (PMTCT) of Human Immunodeficiency Virus (HIV) in Blantyre, Malawi: A randomized controlled open label trial	doi:10.1371/journal.pone.0119273	PLoS ONE	Database	No	Yes	No	Yes	Yes	Excluded
357	Nyondo-Mipando AL, et al.	2016	A descriptive study on demographic and behavioral characteristics of males and their responses to a male involvement intervention in Blantyre, Malawi	doi:10.11604/pamj.2016.25.229.10014	The Pan African medical journal	Database	No	Yes	No	Yes	Yes	Excluded
358	Nyondo-Mipando AL, et al.	2018	"He does not have to wait under a tree": perceptions of men, women and health care workers on male partner involvement in prevention of mother to child transmission of human immunodeficiency virus services in Malawi	doi:10.1186/s12913-018-2999-8	BMC health services research	Database	No	Yes	Yes	Yes	Yes	Excluded
359	Nzewuji AU, et al.	2024	Psychosocial variables that enhance marital stability among couples in Southeast Nigeria	doi:10.1080/01488376.2024.2352155	Journal of Social Service Research	Database	Yes	No	No	Yes	Yes	Excluded
360	Odeny B, et al.	2019	Male partner antenatal clinic attendance is associated with increased uptake of maternal health services and infant BCG immunization: A national survey in Kenya	doi:10.1186/s12884-019-2438-9	BMC Pregnancy and Childbirth	Database	Yes	Yes	No	Yes	Yes	Excluded
361	Oduenyi C, et al.	2021	Gender discrimination as a barrier to high-quality maternal and newborn health care in Nigeria: findings from a cross-sectional quality of care assessment	doi:10.1186/s12913-021-06204-x	BMC health services research	Database	No	Yes	No	Yes	Yes	Excluded
362	Oguntunde O, et al.	2019	The experience of men who participated in interventions to improve demand for and utilization of maternal and child health services in northern Nigeria: A qualitative comparative study	doi:10.1186/s12978-019-0761-2	Reproductive Health	Database	Yes	Yes	No	Yes	Yes	Excluded
363	Okafor IP, et al.	2022	"Men are the head of the family, the dominant head": A mixed method study of male involvement in maternal and child health in a patriarchal setting, Western Nigeria	doi:10.1371/journal.pone.0276059	PLoS ONE	Database	No	Yes	Yes	Yes	Yes	Excluded
364	Okwako JM, et al.	2023	Barriers to male partner accompaniment and participation in maternal and child health care in Thika and Kiambu Level Five Hospital, Kenya	doi:10.11604/pamj.2023.44.189.38293	The Pan African medical journal	Database	No	Yes	Yes	Yes	Yes	Excluded
365	Okwako JM, et al.	2023	Strategies for promoting male partner involvement in maternal, newborn and child health care in Kiambu County	doi:10.11604/pamj.2023.46.102.40935	The Pan African medical journal	Database	No	Yes	No	Yes	Yes	Excluded
366	Onchong JM, et al.	2016	Knowledge, Perception and Level of Male Partner Involvement in Choice of Delivery Site among Couples at Coast Level Five Hospital, Mombasa County, Kenya	doi:10.29063/ajrh2016/v20i1.7	African Journal of Reproductive Health	Database	No	Yes	No	Yes	Yes	Excluded
367	Oni TO, et al.	2024	Measurement and conceptualization of male involvement in family planning: a bibliometric analysis of Africa-based studies	doi:10.1186/s40834-024-00293-9	Contraception and Reproductive Medicine	Database	No	Yes	No	No	Yes	Excluded
368	Onyango MA, et al.	2010	Factors that influence male involvement in sexual and reproductive health in western Kenya: a qualitative study	https://pubmed.ncbi.nlm.nih.gov/21812196/	African journal of reproductive health	Database	Yes	No	No	Yes	Yes	Excluded
369	Onyeze-Joe C & Godin I	2022	Recruiting Men for a Study Exploring First-Time Father’s Involvement in Pregnancy and Childbirth: Reflections From Fieldwork Conducted in Nigeria	doi:10.1177/16094069221075436	International Journal of Qualitative Methods	Database	Yes	Yes	No	No	Yes	Excluded
370	Orji EO, et al.	2007	Men's involvement in safe motherhood	https://www.jtgga.org/articles/men-involvement-in-safemotherhood/doi/12934	Journal of the Turkish German Gynecology Association	Database	No	Yes	Yes	Yes	Yes	Excluded
371	Orne-Gliemann J, et al.	2010	Couple-oriented prenatal HIV counseling for HIV primary prevention: an acceptability study	doi:10.1186/1471-2458-10-197	BMC public health	Database	No	Yes	Yes	Yes	Yes	Excluded
372	Orne-Gliemann J, et al.	2013	Increasing HIV testing among male partners	doi:10.1097/QAD.0b013e32835f1d8c	AIDS	Database	No	Yes	No	Yes	Yes	Excluded
373	Osaki H, et al.	2021	Male engagement guidelines in antenatal care: unintended consequences for pregnant women in Tanzania	doi:10.1186/s12884-021-04141-5	BMC Pregnancy and Childbirth	Database	No	Yes	No	Yes	Yes	Excluded
374	Osayi EO, et al.	2024	Investigating the Barriers and Facilitators to Using Antiretroviral Therapy among Women Living with HIV in Plateau State, Nigeria	doi:10.3390/ijerph21050546	International Journal of Environmental Research and Public Health	Database	Yes	No	No	Yes	Yes	Excluded
375	Osoti AO, et al.	2014	Home visits during pregnancy enhance male partner HIV counselling and testing in Kenya: A randomized clinical trial	doi:10.1097/QAD.0000000000000023	AIDS	Database	Yes	Yes	No	Yes	Yes	Excluded
376	Osoti AO, et al.	2015	Home-based HIV testing for men preferred over clinic-based testing by pregnant women and their male partners, a nested cross-sectional study	doi:10.1186/s12879-015-1053-2	BMC infectious diseases	Database	Yes	No	No	Yes	Yes	Excluded
377	Owoputi I, et al.	2024	Gender differences in perceptions of "joint" decision-making about spending money among couples in rural Tanzania	doi:10.1371/journal.pone.0302071	PLoS ONE	Database	Yes	No	No	Yes	Yes	Excluded
378	Oyediran KA, et al.	2002	Factors affecting ever-married men's contraceptive knowledge and use in Nigeria	doi:10.1017/S0021932002004972	Journal of Biosocial Science	Database	Yes	No	No	Yes	Yes	Excluded
379	Pafs J, et al.	2015	'They would never receive you without a husband': Paradoxical barriers to antenatal care scale-up in Rwanda	doi:10.1016/j.midw.2015.09.010	Midwifery	Database	No	Yes	No	Yes	Yes	Excluded
380	Påfs J, et al.	2016	‘You try to play a role in her pregnancy’ - a qualitative study on recent fathers’ perspectives about childbearing and encounter with the maternal health system in Kigali, Rwanda	doi:10.3402/gha.v9.31482	Global Health Action	Database	No	Yes	Yes	Yes	Yes	Excluded
381	Palacios C, et al.	2024	Vitamin D supplementation for women during pregnancy	doi:10.1002/14651858.CD008873.pub5	Cochrane Database of Systematic Reviews	Database	Yes	No	No	No	Yes	Excluded
382	Paulos K, et al.	2020	Male involvement in birth preparedness and complication readiness for emergency referral at Sodo town of Wolaita zone, South Ethiopia: A cross sectional study	doi:10.1186/s12884-020-2758-9	BMC Pregnancy and Childbirth	Database	Yes	Yes	No	Yes	Yes	Excluded
383	Peltzer K, et al.	2010	Determinants of adherence to a single-dose nevirapine regimen for the prevention of mother-to-child HIV transmission in Gert Sibande district in South Africa	doi:10.1111/j.1651-2227.2010.01699.x	Acta Paediatrica, International Journal of Paediatrics	Database	Yes	No	No	Yes	Yes	Excluded
384	Peltzer K, et al.	2011	Promoting male involvement to improve PMTCT uptake and reduce antenatal HIV infection: a cluster randomized controlled trial protocol	doi:10.1186/1471-2458-11-778	BMC public health	Database	Yes	Yes	No	No	Yes	Excluded
385	Peltzer K, et al.	2020	The effect of male involvement and a prevention of mother-to-child transmission (PMTCT) intervention on depressive symptoms in perinatal HIV-infected rural South African women	doi:10.1007/s00737-019-00955-7	Archives of Women's Mental Health	Database	Yes	Yes	No	Yes	Yes	Excluded
386	Peneza AK & Maluka SO	2018	'Unless you come with your partner you will be sent back home': strategies used to promote male involvement in antenatal care in Southern Tanzania	doi:10.1080/16549716.2018.1449724	Global health action	Database	Yes	Yes	No	Yes	Yes	Excluded
387	Perkins J, et al.	2015	The role of men in promoting maternal and newborn health in Burkina Faso	doi:10.1111/tmi.12574	Tropical Medicine and International Health	Database	Yes	Yes	No	Yes	Yes	Excluded
388	Plazy M, et al.	2013	Enhanced prenatal HIV couple oriented counselling session and couple communication about HIV (ANRS 12127 Prenahtest Trial)	doi:10.1016/j.respe.2013.02.013	Revue d'Epidemiologie et de Sante Publique	Database	Yes	No	No	Yes	Yes	Excluded
389	Powis R	2022	(Mis)measuring men's involvement in global health: the case of expectant fathers in Dakar, Senegal	doi:10.1186/s12884-022-05093-0	BMC Pregnancy and Childbirth	Database	No	Yes	Yes	Yes	Yes	Excluded
390	Powis R & Bunkley EN	2023	Handbooks and health interpreters: How men are assets for their pregnant partners in Senegal	doi:10.1016/j.socscimed.2023.116074	Social Science & Medicine	Database	No	Yes	Yes	Yes	Yes	Excluded
391	Quarcoo AE & Tarkang EE	2019	Socio-Demographic and Structural Predictors of Involvement of the Male Partner in Maternal Health Care in Hohoe, Volta Region, Ghana	doi:10.29063/ajrh2019/v23i2.6	African journal of reproductive health	Database	No	Yes	No	Yes	Yes	Excluded
392	Rasch V & Lyaruu MA	2005	Unsafe abortion in Tanzania and the need for involving men in postabortion contraceptive counseling	doi:10.1111/j.1728-4465.2005.00072.x	Studies in family planning	Database	No	No	No	Yes	Yes	Excluded
393	Ratcliffe AA, et al.	2002	Reporting of Fertility Events by Men and Women in Rural Gambia	doi:10.1353/dem.2002.0031	Demography	Database	Yes	No	No	Yes	Yes	Excluded
394	Rispel LC, et al.	2012	'It [HIV] is part of the relationship': exploring communication among HIV-serodiscordant couples in South Africa and Tanzania	doi:10.1080/13691058.2011.621448	Culture, health & sexuality	Database	No	No	No	Yes	Yes	Excluded
395	Roed MB, et al.	2021	Women's experiences of maternal and newborn health care services and support systems in Buikwe District, Uganda: A qualitative study	doi:10.1371/journal.pone.0261414	PLoS ONE	Database	Yes	No	No	Yes	Yes	Excluded
396	Rosenberg J	2011	If you invite them, they will come	https://link-gale-com.libaccess.lib.mcmaster.ca/apps/doc/A278761585/AONE?u=ocul_mcmaster&sid=bookmark-AONE&xid=b003320f	International Perspectives on Sexual and Reproductive Health	Database	No	Yes	No	Yes	Yes	Excluded
397	Rosenberg NE, et al.	2015	Recruiting male partners for couple HIV testing and counselling in Malawi's option B+ programme: an unblinded randomised controlled trial	doi:10.1016/S2352-3018(15)00182-4	The Lancet. HIV	Database	No	Yes	No	Yes	Yes	Excluded
398	Rothstein JD, et al.	2023	Engaging men in maternal, infant and young child nutrition in rural Tanzania: Outcomes from a cluster randomized control trial and qualitative study	doi:10.1111/mcn.13460	Maternal and Child Nutrition	Database	Yes	No	No	Yes	Yes	Excluded
399	Rujumba J, et al.	2021	Pregnant women, their male partners and health care providers' perceptions of HIV self-testing in Kampala, Uganda: Implications for integration in prevention of mother-to-child transmission programs and scale-up	doi:10.1371/journal.pone.0253616	PLoS ONE	Database	No	No	No	Yes	Yes	Excluded
400	Rutenberg N, et al.	2000	Reproductive decision-making in the context of HIV and AIDS: a qualitative study in Ndola, Zambia	doi:10.2307/2648301	International Family Planning Perspectives	Database	No	No	No	Yes	Yes	Excluded
401	Sakala D, et al.	2021	Socio-cultural and economic barriers, and facilitators influencing men's involvement in antenatal care including HIV testing: a qualitative study from urban Blantyre, Malawi	doi:10.1186/s12889-020-10112-w	BMC public health	Database	No	Yes	Yes	Yes	Yes	Excluded
402	Sao SS, et al.	2024	Who is most vulnerable? Factors associated with presenting to antenatal care without a male partner in Northern Tanzania	doi:10.1016/j.midw.2024.103962	Midwifery	Database	No	Yes	No	Yes	Yes	Excluded
403	Sao SS, et al.	2024	Understanding male involvement in antenatal care in the Kilimanjaro region of Tanzania: Barriers, facilitators, and opportunities for engagement	doi:10.1016/j.srhc.2023.100931	Sexual & Reproductive HealthCare	Database	No	Yes	Yes	Yes	Yes	Excluded
404	Sengane ML, et al.	2012	The expectations of fathers concerning care provided by midwives to the mothers during labour	doi:10.4102/hsag.v17i1.527	Health SA Gesondheid	Database	Yes	Yes	No	Yes	Yes	Excluded
405	Sharma V, et al.	2019	"That's a woman's problem": A qualitative analysis to understand male involvement in maternal and newborn health in Jigawa state, northern Nigeria	doi:10.1186/s12978-019-0808-4	Reproductive Health	Database	Yes	Yes	No	Yes	Yes	Excluded
406	Shikwane ME, et al.	2013	HIV knowledge, disclosure and sexual risk among pregnant women and their partners in rural South Africa	doi:10.1080/17290376.2013.870696	Sahara J	Database	Yes	Yes	No	Yes	Yes	Excluded
407	Short SE, et al.	2002	Husbands, Wives, Sons, and Daughters: Fertility Preferences and the Demand for Contraception in Ethiopia	doi:10.1023/A:1021185812984	Population Research and Policy Review	Database	Yes	No	No	Yes	Yes	Excluded
408	Shumi W, et al.	2018	Male Partner Participation in Preventing Mother-to-Child Transmission of Human-Immunodeficiency Virus (PMCHT) and its Predictive Factors in Bishoftu, Central Ethiopia	doi:10.22038/jmrh.2018.31070.1336	Journal of Midwifery & Reproductive Health	Database	No	Yes	No	Yes	Yes	Excluded
409	Sifunda S, et al.	2016	A qualitative exploration of the meaning and understanding of male partner involvement in antenatal care in the South African context: implications for prevention of mother to child transmission programmes	doi:10.1007/s12529-016-9586-3	International Journal of Behavioral Medicine	Database	Yes	Yes	Yes	Yes	Yes	Excluded
410	Sitefane GG, et al.	2020	Do male engagement and couples' communication influence maternal health care-seeking? Findings from a household survey in Mozambique	doi:10.1186/s12884-020-02984-y	BMC Pregnancy and Childbirth	Database	Yes	Yes	No	Yes	Yes	Excluded
411	Smit R	2002	The Changing Role of the Husband/Father in the Dual-Earner Family in South Africa	doi:10.3138/jcfs.33.3.401	Journal of Comparative Family Studies	Database	No	No	No	Yes	Yes	Excluded
412	Smit R	2008	'New Fatherhood' -- Fact or Fiction?: The Perceptions and Experiences of Fathers in South Africa	doi:10.38140/aa.v40i1.1163	Acta Academica: Critical Views on Society, Culture and Politics	Database	Yes	No	No	Yes	Yes	Excluded
413	Sodeinde KJ, et al.	2020	Male Involvement in Birth Preparedness in Ogun State, Nigeria: A Rural/Urban Comparative Cross-sectional Study	doi:10.29063/ajrh2020/v24i2.7	African journal of reproductive health	Database	Yes	Yes	No	Yes	Yes	Excluded
414	Stern E, et al.	2015	Lessons learned from engaging men in sexual and reproductive health as clients, partners and advocates of change in the Hoima district of Uganda	doi:10.1080/13691058.2015.1027878	Culture, health & sexuality	Database	Yes	Yes	No	Yes	Yes	Excluded
415	Story WT, et al.	2016	Male Involvement and Accommodation During Obstetric Emergencies in Rural Ghana: A Qualitative Analysis	doi:10.1363/42e2616	International perspectives on sexual and reproductive health	Database	Yes	Yes	No	Yes	Yes	Excluded
416	Suandi D, et al.	2020	Does involving male partners in antenatal care improve healthcare utilisation? Systematic review and meta-analysis of the published literature from low- And middle-income countries	doi:10.1093/inthealth/ihz073	International Health	Database	Yes	Yes	No	No	Yes	Excluded
417	Sulaiman AA, et al.	2020	COVID-19 in Sudan: Will the mitigation efforts win against the virus?	doi:10.18502/sjms.v15i3.7130	Sudan j. med. sci	Database	Yes	No	No	No	Yes	Excluded
418	Svanemyr, J., Sundby, J.	2007	The social context of induced abortions among young couples in Cote d'Ivoire	doi:10.2307/25549712	African journal of reproductive health	Database	No	No	No	Yes	Yes	Excluded
419	Takah NF, et al.	2016	Impact of approaches in improving male partner involvement in the prevention of mother-to-child transmission (PMTCT) of HIV on the uptake of PMTCT services in sub-Saharan Africa: a protocol of a systematic review and meta-analysis	doi:10.1136/bmjopen-2016-012224	BMJ open	Database	Yes	Yes	No	No	Yes	Excluded
420	Takah NF, et al.	2017	The impact of approaches in improving male partner involvement in the prevention of mother-to-child transmission of HIV on the uptake of maternal antiretroviral therapy among HIV-seropositive pregnant women in sub-Saharan Africa: A systematic review and meta-analysis	doi:10.1136/bmjopen-2017-018207	BMJ Open	Database	Yes	Yes	No	No	Yes	Excluded
421	Tefouet N, et al.	2019	[Couples' competences in immediate postpartum family planning in the Biyem-Assi health district Cameroon]	doi:10.11604/pamj.2019.32.172.15050	Competences des couples en matiere de planification familiale en post-partum immediat dans le District de Sante de Biyem-Assi, Cameroun.	Database	No	No	No	Yes	Yes	Excluded
422	Teklesilasie W & Deressa W	2018	Husbands' involvement in antenatal care and its association with women's utilization of skilled birth attendants in Sidama zone, Ethiopia: A prospective cohort study	doi:10.1186/s12884-018-1954-3	BMC Pregnancy and Childbirth	Database	No	Yes	No	Yes	Yes	Excluded
423	Tenza S, et al.	2024	"Killing two birds with one stone" - a qualitative study on women's perspectives on the dual prevention pill in Johannesburg, South Africa	doi:10.1186/s12905-024-03269-8	BMC Women's Health	Database	No	No	No	Yes	Yes	Excluded
424	Tessema KM, et al.	2021	The association between male involvement in institutional delivery and women's use of institutional delivery in Debre Tabor town, North West Ethiopia: Community based survey	doi:10.1371/journal.pone.0249917	PLoS ONE	Database	No	Yes	No	Yes	Yes	Excluded
425	Theuring S, et al.	2010	Partner involvement in perinatal care and PMTCT services in Mbeya Region, Tanzania: The providers' perspective	doi:10.1080/09540121003758572	AIDS Care - Psychological and Socio-Medical Aspects of AIDS/HIV	Database	Yes	Yes	No	Yes	Yes	Excluded
426	Theuring S, et al.	2016	Increasing partner attendance in antenatal care and HIV testing services: Comparable outcomes using written versus verbal invitations in an urban facility-based controlled intervention trial in Mbeya, Tanzania	doi:10.1371/journal.pone.0152734	PLoS ONE	Database	No	Yes	No	Yes	Yes	Excluded
427	Thirumurthy H, et al.,	2016	Promoting male partner HIV testing and safer sexual decision making through secondary distribution of self-tests by HIV-negative female sex workers and women receiving antenatal and post-partum care in Kenya: a cohort study	doi:10.1016/S2352-3018%2816%2900041-2	The Lancet HIV	Database	No	Yes	No	Yes	Yes	Excluded
428	Tijou Traore A, et al.	2009	Couples, PMTCT programs and infant feeding decision-making in Ivory Coast	doi:10.1016/j.socscimed.2009.06.001	Social Science and Medicine	Database	No	Yes	Yes	Yes	Yes	Excluded
429	Tilahun M & Mohamed S	2015	Male Partners' Involvement in the Prevention of Mother-to-Child Transmission of HIV and Associated Factors in Arba Minch Town and Arba Minch Zuria Woreda, Southern Ethiopia	doi:10.1155/2015/763876	BioMed research international	Database	Yes	Yes	No	Yes	Yes	Excluded
430	Tran NT, et al.	2018	Effectiveness of a package of postpartum family planning interventions on the uptake of contraceptive methods until twelve months postpartum in Burkina Faso and the Democratic Republic of Congo: the YAM DAABO study protocol	doi:10.1186/s12913-018-3199-2	BMC health services research	Database	Yes	No	No	No	Yes	Excluded
431	Tran NT, et al.	2018	Postpartum family-planning barriers and catalysts in Burkina Faso and the Democratic Republic of Congo: a multiperspective study	doi:10.2147/OAJC.S170150	Open access journal of contraception	Database	Yes	No	No	Yes	Yes	Excluded
432	Triulzi I, et al.	2020	Social determinants of male partner attendance in women's prevention-of mother-to-child transmission program in Malawi	doi:10.1186/s12889-020-09800-4	BMC public health	Database	Yes	Yes	No	Yes	Yes	Excluded
433	Tsegaye D	2022	Theory-based nutrition education intervention through male involvement improves the dietary diversity practice and nutritional status of pregnant women in rural Illu Aba Bor Zone, Southwest Ethiopia: A quasi-experimental study	doi:10.1111/mcn.13350	Maternal & child nutrition	Database	Yes	Yes	No	Yes	Yes	Excluded
434	Tsegaye D., et al.	2023	Effect of a theory-based nutrition education intervention during pregnancy through male partner involvement on newborns' birth weights in Southwest Ethiopia. A three-arm community based Quasi-Experimental study	doi:10.1371/journal.pone.0280545	PLoS ONE	Database	Yes	Yes	No	Yes	Yes	Excluded
435	Turan JM, et al.	2018	Development and Piloting of a Home-Based Couples Intervention During Pregnancy and Postpartum in Southwestern Kenya	doi:10.1089/apc.2017.0285	AIDS patient care and STDs	Database	Yes	Yes	No	Yes	Yes	Excluded
436	Udofia EA & Akwaowo CD	2012	Pregnancy and after: what women want from their partners - listening to women in Uyo, Nigeria	doi:10.3109/0167482X.2012.693551	Journal of Psychosomatic Obstetrics & Gynecology	Database	No	Yes	No	Yes	Yes	Excluded
437	Vehvilainen-Julkunen K & Emelonye A	2014	Spousal participation in labor and delivery in Nigeria	doi:10.4103/2141-9248.139290	Annals of medical and health sciences research	Database	Yes	Yes	No	No	Yes	Excluded
438	Villar-Loubet OM, et al.	2013	HIV disclosure, sexual negotiation and male involvement in prevention-of-mother-to-child-transmission in South Africa	doi:10.1080/13691058.2012.716166	Culture, health & sexuality	Database	Yes	No	No	Yes	Yes	Excluded
439	Waiswa P, et al.	2008	Acceptability of evidence-based neonatal care practices in rural Uganda - Implications for programming	doi:10.1186/1471-2393-8-21	BMC Pregnancy and Childbirth	Database	Yes	No	No	Yes	Yes	Excluded
440	Walcott MM, et al.	2013	Facilitating HIV status disclosure for pregnant women and partners in rural Kenya: a qualitative study	doi:10.1186/1471-2458-13-1115	BMC public health	Database	Yes	No	No	Yes	Yes	Excluded
441	Wanjiku L, et al.	2021	Institutional Determinants of Male Partner Involvement in Antenatal Care at Anti-Stock Theft Unit, Kenya	https://internationaljournalofcaringsciences.org/docs/7_wanjiku_original_14_2.pdf	International Journal of Caring Sciences	Database	No	Yes	No	Yes	Yes	Excluded
442	Weiss SM, et al.	2014	Improving PMTCT Uptake in Rural South Africa	doi:10.1177/2325957413488203	Journal of the International Association of Providers of AIDS Care	Database	Yes	Yes	No	Yes	Yes	Excluded
443	Wesevich A, et al.	2017	Role of male partner involvement in ART retention and adherence in Malawi's Option B+ program	doi:10.1080/09540121.2017.1308464	AIDS Care - Psychological and Socio-Medical Aspects of AIDS/HIV	Database	No	Yes	No	Yes	Yes	Excluded
444	Wester KC, et al.	2018	Best practices for addressing socio-cultural barriers to reproductive, maternal and neonatal health service utilization among women from pastoralist communities of Afar, Ethiopia: A qualitative study	https://ejol.aau.edu.et/index.php/EJHD/article/view/1215	Ethiopian Journal of Health Development	Database	Yes	No	No	Yes	Yes	Excluded
445	Wexler C, et al.	2021	Women's preferences, expectations, and experiences with male partner support throughout prevention of mother to child transmission of HIV services: a mixed-methods study	doi:10.1080/09540121.2020.1859444	AIDS Care - Psychological and Socio-Medical Aspects of AIDS/HIV	Database	No	Yes	No	Yes	Yes	Excluded
446	Window M, et al.	2023	Male involvement enhances the uptake of early infant diagnosis of HIV services in Thyolo, Malawi: A non-equivalent control group quasi-experimental study	doi:10.1371/journal.pone.0281105	PloS one	Database	Yes	Yes	No	Yes	Yes	Excluded
447	Woldemariam E, et al.	2024	Modeling determinants of time-to-premarital cohabitation among Ethiopian women using parametric shared frailty models	doi:10.1371/journal.pone.0303206	PLoS One	Database	Yes	No	No	Yes	Yes	Excluded
448	Wood FE, et al.	2024	Involving men in pregnancy: a cross-sectional analysis of the role of self-efficacy, gender-equitable attitudes, relationship dynamics and knowledge among men in Kinshasa	doi:10.1186/s12884-024-06638-1	BMC Pregnancy and Childbirth	Database	No	Yes	No	Yes	Yes	Excluded
449	Worku M, et al.	2020	Male involvement and associated factors in birth preparedness and complication readiness in Debre Berhan town, north east Ethiopia	doi:10.11604/pamj.2020.35.36.10346	Pan African Medical Journal	Database	No	Yes	No	Yes	Yes	Excluded
450	Wright KO, et al.	2020	Nuances of reproductive decisions by women in a rural community of Lagos, Nigeria	doi:10.11604/pamj.2020.37.133.18235	Pan African Medical Journal	Database	Yes	No	No	Yes	Yes	Excluded
451	Wynter K, et al.	2022	Expectant and new fathers' health literacy and engagement in maternity and early infant health services	doi:10.1016/j.wombi.2022.07.120	Women and Birth	Database	No	Yes	No	Yes	Yes	Excluded
452	Yarinbab TE, et al.	2023	Effect of couple-based health education on male-partners knowledge and attitude towards maternity waiting homes in rural Ethiopia: a cluster-randomized trial	doi:10.1038/s41598-023-45681-4	Scientific reports	Database	Yes	No	No	Yes	Yes	Excluded
453	Yarinbab TE, et al.	2024	Effect of health education provided to couples on maternal knowledge, attitude and use of maternity waiting homes in rural Ethiopia: a cluster-randomized trial	doi:10.1016/j.midw.2024.104153	Midwifery	Database	Yes	Yes	No	Yes	Yes	Excluded
454	Yaya S, et al.	2019	Men’s perception of barriers to women’s use and access of skilled pregnancy care in rural Nigeria: a qualitative study	doi:10.1186/s12978-019-0752-3	Reproductive Health	Database	Yes	Yes	No	Yes	Yes	Excluded
455	Ye D, et al.	2007	Nursing towards children in traditional environment: investigation of 502 mother and child couples at Ouagadougou (Burkina Faso)	doi:10.1016/j.arcped.2007.06.005	Archives de Pediatrie	Database	No	No	No	Yes	Yes	Excluded
456	Yehualashet D, et al.	2024	Male partners' involvement in birth preparedness and complication readiness plan in Dale district, Sidama regional state, Ethiopia, 2021	doi:10.1186/s12905-024-02941-3	BMC Women's Health	Database	Yes	Yes	No	Yes	Yes	Excluded
457	Yende N, et al.	2017	Acceptability and Preferences among Men and Women for Male Involvement in Antenatal Care	doi:10.1155/2017/4758017	Journal of pregnancy	Database	No	Yes	No	Yes	Yes	Excluded
458	Yohana B	2010	Willingness and Participation toward Prevention of Mother to Child Transmission among Males of Reproductive Age. a Study from Kilimanjaro-Tanzania	doi:10.4314/dmsj.v16i1.53348	Dar es Salaam Medical Studies Journal	Database	Yes	Yes	No	Yes	Yes	Excluded
459	Young AM, et al.	2023	Male partners' support and influence on pregnant women's oral PrEP use and adherence in Malawi	doi:10.3389/frph.2023.1206075	Frontiers in reproductive health	Database	No	Yes	No	Yes	Yes	Excluded
460	Zeleke Dutamo A, et al.	2024	The protocol for a cluster randomized controlled trial to evaluate couple-based violence prevention education and its ability to reduce intimate partner violence during pregnancy in Southwest Ethiopia	doi:10.1371/journal.pone.0303009	PLoS One	Database	Yes	No	No	No	Yes	Excluded
461	Zenebe A, et al.	2016	Male Partner's Involvement in HIV Counselling and Testing and Associated Factors among Partners of Pregnant Women in Gondar Town, Northwest Ethiopia	doi:10.1155/2016/3073908	Journal of pregnancy	Database	No	Yes	No	Yes	Yes	Excluded
462	Zewde T	2010	Factors affecting acceptance of HIV testing among antenatal care attendees in Ethiopia: With emphasis on role of male partners	doi:10.1016/j.ijid.2010.02.1659	International Journal of Infectious Diseases	Database	Yes	Yes	No	Yes	Yes	Excluded
463	Zewude SB, et al.	2022	Importance of male partner's involvement in prevention of mother to child transmission of HIV/AIDS in Ethiopia: a systematic review and meta analysis until June 2021	doi:10.1186/s13690-022-00971-7	Archives of public health = Archives belges de sante publique	Database	Yes	Yes	No	No	Yes	Excluded
464	Zinsou C, et al.	2024	Comprendre l'adoption et la continuation de l'utilisation du diaphragme Caya au Bénin : une étude à méthodes mixtes	doi:10.1177/17579759241283740	GLOBAL HEALTH PROMOTION	Database	Yes	No	No	Yes	Yes	Excluded
465	Zulu EM	2001	Ethnic variations in observance and rationale for postpartum sexual abstinence in Malawi	doi:10.1353/dem.2001.0042	Demography	Database	Yes	No	No	Yes	Yes	Excluded
466	Abageda M, et al.	2024	Effectiveness of male partner-targeted breastfeeding education and support interventions on mothers' breastfeeding self-efficacy in central Ethiopia: a cluster-randomized controlled trial	doi:10.1038/s41598-024-68032-3	Scientific reports	Reference checking	Yes	No	No	Yes	Yes	Exclude
467	Abdelkhalek F, et al.	2024	Two-way associations between relationship quality and uptake of couples health screening including HIV testing and counselling together: quantitative analysis of a couples cohort in rural South Africa	doi:10.1080/09540121.2024.2308741	AIDS care	Reference checking	Yes	No	No	Yes	Yes	Exclude
468	Abdi B, et al.	2024	Pattern and determinants of contraceptive use among the muslim women in Wajir and Lamu counties in Kenya: a cross-sectional study	doi:10.1186/s12905-024-02892-9	BMC Women's Health	Reference checking	Yes	No	No	Yes	Yes	Exclude
469	Adane B, et al.	2024	Male involvement in family planning and its association with knowledge and spouse discussion in Ethiopia: a systematic review and meta-analysis	doi:10.1136/bmjopen-2023-082094	BMJ Open	Reference checking	Yes	No	No	No	Yes	Exclude
470	Adeleye OA & Chiwuzie J	2007	"He does his own and walks away" perceptions about male attitudes and practices regarding safe motherhood in Ekiadolor, Southern Nigeria	doi:10.2307/30032490	African Journal of Reproductive Health	Reference checking	No	Yes	No	Yes	Yes	Exclude
471	Adeniran AS, et al.	2015	Male Partner’s Role during Pregnancy, Labour and Delivery: Expectations of Pregnant women in Nigeria	doi:10.12816/0024697	International Journal of Health Sciences	Reference checking	Yes	Yes	No	Yes	Yes	Exclude
472	Adusei K, et al.	2024	Hybrid masculinity in early childcare: A qualitative study of a Ghanaian municipality	doi:10.1080/09589236.2024.2357788	Journal of Gender Studies	Reference checking	Yes	No	No	Yes	Yes	Exclude
473	Agde ZD, et al.	2024	The protocol for a cluster randomized controlled trial to evaluate couple-based violence prevention education and its ability to reduce intimate partner violence during pregnancy in Southwest Ethiopia	doi:10.1371/journal.pone.0303009	PLoS ONE	Reference checking	Yes	No	No	No	Yes	Exclude
474	Ahun MN, et al.	2024	A qualitative study of maternal and paternal parenting knowledge and practices in rural Mozambique	doi:10.1186/s12889-024-19291-2	BMC public health	Reference checking	Yes	No	No	Yes	Yes	Exclude
475	Akinpelu AO & Oluwaseyi OI	2014	Attitude and Practice of Males towards Antenatal Care in Saki West Local Government Area of Oyo State, Nigeria	https://iiste.org/Journals/index.php/ALST/article/view/14083	Advances in Life Science and Technology	Reference checking	No	Yes	No	Yes	Yes	Exclude
476	Alio A, et al.	2013	A community perspective on the role of fathers during pregnancy: a qualitative study	10.1186/1471-2393-13-60	BMC Pregnancy & Childbirth	Reference checking	No	Yes	Yes	Yes	Yes	Exclude
477	Alio AP, et al.	2010	Feto-infant Health and Survival: Does Paternal Involvement Matter?	10.1007/s10995-009-0531-9	Maternal and Child Health Journal	Reference checking	Yes	Yes	No	No	Yes	Exclude
478	Ammie M, et al.	2024	Determinants of unmet need for family planning among currently married reproductive age women at Dewa Chefa District of Oromia special zone, Amhara region, Ethiopia, 2021; a case-control study	doi:10.1186/s12905-024-02939-x	BMC Women's Health	Reference checking	Yes	No	No	Yes	Yes	Exclude
479	Ampofo A, et al	2008	Understanding Masculinities, Empowering Women: What Have Boys in Ghana Got to Do with It?	https://www.taylorfrancis.com/chapters/edit/10.4324/9780203933756-22/understanding-masculinities-empowering-women-boys-ghana-got-akosua-adomako-ampofo-john-boateng-akosua-adomako-ampofo-john-boateng	Global Empowerment of Women	Reference checking	Yes	No	No	No	Yes	Exclude
480	Ampofo AA	2001	"When men speak women listen": gender socialisation and young adolescents' attitudes to sexual and reproductive issues	https://pubmed.ncbi.nlm.nih.gov/12471941/	African Journal of Reproductive Health	Reference checking	Yes	No	No	Yes	Yes	Exclude
481	Andersson N, et al.	2011	Male responsibility and maternal morbidity: a cross-sectional study in two Nigerian states	doi:10.1186/1472-6963-11-S2-S7	BMC Health Services Research	Reference checking	Yes	Yes	No	Yes	Yes	Exclude
482	Ansari U, et al.	2024	Added value of video edutainment on android handsets in home visits to improve maternal and child health in Bauchi State, Nigeria: Secondary analysis from a cluster randomised controlled trial	doi:10.1177/20552076241228408	Digital health	Reference checking	Yes	Yes	No	Yes	Yes	Exclude
483	Appiah D & Ganle JK	2024	Ethical constraints and dilemmas in the provision of in-vitro fertilization treatment in Ghana: from the perspectives of experts	doi:10.1186/s12910-024-01113-0	BMC medical ethics	Reference checking	Yes	Yes	No	Yes	Yes	Exclude
484	Arije O, et al.	2024	Process evaluation of the 'Lafiyan Yara' project on enhancing access to HIV testing services using existing community structures in Nigeria	doi:10.1186/s12889-024-18045-4	BMC public health	Reference checking	Yes	Yes	No	Yes	Yes	Exclude
485	Asefa F, et al.	2014	Male Partners Involvement in Maternal ANC Care: The View of Women Attending ANC in Hararipublic Health Institutions, Eastern Ethiopia	doi:10.11648/j.sjph.20140203.17	Science Journal of Public Health	Reference checking	Yes	Yes	No	Yes	Yes	Exclude
486	Atuhaire J, et al.	2024	Telehealth Intervention for Social Behavioral Change Communication Toward Enhanced Partner Conversations on Family Planning Among Men: A Qualitative Analysis of a Pilot Project in Uganda	doi:10.1089/tmj.2024.0311	Telemedicine journal and e-health : the official journal of the American Telemedicine Association	Reference checking	Yes	No	No	Yes	Yes	Exclude
487	August F, et al.	2015	Men’s Knowledge of Obstetric Danger Signs, Birth Preparedness and Complication Readiness in Rural Tanzania	doi:10.1371/journal.pone.0125978	PLoS ONE	Reference checking	Yes	No	No	Yes	Yes	Exclude
488	Auvinen J, et al.	2013	Barriers and Resources to PMTCT of HIV: Luba-Kasai Men's Perspective in Lusaka, Zambia	doi:10.1016/j.jana.2013.05.002	Journal of the Association of Nurses in AIDS Care	Reference checking	No	Yes	Yes	Yes	Yes	Excluded
489	Auvinen J, et al.	2014	Midwives' perspectives on male participation in PMTCT of HIV and how they can support it in Lusaka, Zambia	doi:10.1016/j.midw.2013.01.010	Midwifery	Reference checking	No	No	No	Yes	Yes	Excluded
490	Azize D, et al.	2024	Exploring the psycho-social burden of infertility: Perspectives of infertile couples in Cape Coast, Ghana	doi:10.1371/journal.pone.0297428	PloS One	Reference checking	No	Yes	No	Yes	Yes	Exclude
491	Bäckström C et al.	2011	Support during labour: first-time fathers’ descriptions of requested and received support during the birth of their child	10.1016/j.midw.2009.07.001	Midwifery	Reference checking	No	Yes	Yes	Yes	Yes	Exclude
492	Bahurupi YA, et al.	2021	Men's involvement in women's reproductive health: A community-based mixed-method study	doi:10.4103/ijph.IJPH_1376_20	Indian Journal of Public Health	Reference checking	No	Yes	No	Yes	Yes	Excluded
493	Bapolisi WA, et al.	2024	Engaging men in women's empowerment: impact of a complex gender transformative intervention on household socio-economic and health outcomes in the eastern democratic republic of the Congo using a longitudinal survey	doi:10.1186/s12889-024-17717-5	BMC public health	Reference checking	No	No	Yes	Yes	Yes	Exclude
494	Bardosh KL, et al.	2017	Operationalizing mHealth to improve patient care: a qualitative implementation science evaluation of the WelTel texting intervention in Canada and Kenya	doi:10.1186/s12992-017-0311-z	Globalization and health	Reference checking	Yes	No	No	Yes	Yes	Exclude
495	Baritwa MS & Joho AA	2024	Intimate partner violence influences modern family planning use among married women in Tanzania: cross-sectional study	doi:10.1186/s12889-024-17666-z	BMC public health	Reference checking	Yes	Yes	No	Yes	Yes	Exclude
496	Barker G & Das A	2004	Men and Sexual and Reproductive Health: The Social Revolution.	doi:10.3149/jmh.0303.147	International Journal of Men’s Health	Reference checking	No	Yes	Yes	No	Yes	Exclude
497	Barker G, et al.	2010	Questioning gender norms with men to improve health outcomes: Evidence of impact	doi:10.1080/17441690902942464	Global Public Health	Reference checking	No	Yes	Yes	No	Yes	Exclude
498	Bartlett EE	2004	The effects of fatherhood on the health of men: a review of the literature	10.1016/j.jmhg.2004.06.004	The Journal of Men's Health & Gender	Reference checking	Yes	No	No	No	Yes	Exclude
499	Barua A, et al.	2004	Caring Men? Husbands' Involvement in Maternal Care of Young Wives		Economic and Political Weekly	Reference checking	No	Yes	Yes	Yes	Yes	Exclude
500	Becker S, et al.	2010	Comparing Couples’ and Individual Voluntary Counseling and Testing for HIV at Antenatal Clinics in Tanzania: A Randomized Trial	10.1007/s10461-009-9607-1	AIDS and Behavior	Reference checking	Yes	No	No	Yes	Yes	Exclude
501	Bekele F, et al.	2024	Magnitude of consistent condom use and associated factors among people living with HIV/AIDS in Ethiopia: Implication for reducing infections and re-infection. A systematic review and meta-analysis	doi:10.1371/journal.pone.0304248	PLoS ONE	Reference checking	No	Yes	No	No	Yes	Exclude
502	Bell SO, et al.	2024	Reproductive autonomy and the experience of later-than-desired pregnancy: results from a cross-sectional survey of reproductive-aged women in Uganda	doi:10.1186/s12978-024-01750-z	Reproductive Health	Reference checking	Yes	Yes	No	Yes	Yes	Exclude
503	Beraki GG, et al.	2023	Factors associated with men's involvement in antenatal care visits in Asmara, Eritrea: Community-based survey	doi:10.1371/journal.pone.0287643	PLoS ONE	Reference checking	No	Yes	No	Yes	Yes	Excluded
504	Berthran CC, et al.	2021	Improving maternal and child health outcomes through active male partner involvement in perinatal care	doi:10.12968/bjom.2021.29.3.130	British Journal of Midwifery	Reference checking	No	Yes	No	Yes	Yes	Excluded
505	Besada D, et al.	2016	Strategies to improve male involvement in PMTCT Option B+ in four African countries: a qualitative rapid appraisal	doi:10.3402/gha.v9.33507	Global health action	Reference checking	Yes	Yes	No	Yes	Yes	Excluded
506	Beyene DA, et al.	2024	Male support for cervical cancer screening in Debre Berhan City Ethiopia a community based cross sectional survey	doi:10.1038/s41598-024-69439-8	Scientific reports	Reference checking	No	Yes	No	Yes	Yes	Exclude
507	Beyene SA, et al.	2024	Addressing disparity in attitudes and utilization of family planning among married couples in the pastoralist community of Fentale District, Eastern Ethiopia	doi:10.1371/journal.pone.0308633	PLoS One	Reference checking	Yes	No	No	Yes	Yes	Exclude
508	Bhojani A, et al.	2024	"If my wife earns more than me, she will force me to do what she wants": Women's economic empowerment and family caregiving dynamics in Tanzania	doi:10.1016/j.worlddev.2024.106626	World Development	Reference checking	No	No	Yes	Yes	Yes	Exclude
509	Biratu BT & Lindstrom DP	2006	The influence of husbands' approval on women's use of prenatal care: Results from Yirgalem and Jimma towns, south west Ethiopia	DOI:10.4314/ejhd.v20i2.10017	Ethiopian Journal of Health Development	Reference checking	Yes	Yes	No	Yes	Yes	Exclude
510	Bove RM, et al.	2014	Polygyny and Women's Health in Rural Mali	10.1017/S0021932013000059	Journal of biosocial science	Reference checking	Yes	No	No	Yes	Yes	Exclude
511	Brown JM, et al.	2024	"We chose PrEP because I wanted to be sure that this child my wife was going to conceive was indeed mine." Factors influencing the choice of safer conception methods and experiences with its use: a qualitative study among HIV sero-discordant couples in Zimbabwe	doi:10.1186/s12889-024-19155-9	BMC public health	Reference checking	Yes	No	No	Yes	Yes	Exclude
512	Bustamante-Forest R & Giarratano G	2004	Changing men's involvement in reproductive health and family planning	doi:10.1016/j.cnur.2004.02.001	Nursing Clinics of North America	Reference checking	Yes	No	No	No	Yes	Exclude
513	Byamugisha R, et al.	2012	A letter to the male partner increases antenatal attendance and HIV testing in eastern Uganda: Results from a randomized facility-based intervention trial	doi:10.1111/j.1600-0412.2012.01435.x	Acta Obstetricia et Gynecologica Scandinavica	Reference checking	Yes	Yes	No	Yes	Yes	Excluded
514	Camlin CS, et al.	2024	Client experiences with "Dynamic Choice Prevention," a model for flexible patient-centred HIV prevention delivery in rural Eastern Africa	doi:10.1002/jia2.26336	Journal of the International AIDS Society	Reference checking	Yes	No	No	Yes	Yes	Excluded
515	Carroll JI	2004	Birth and a vision: Lamaze childbirth education in Kenya, East Africa	doi:10.1624/105812404x1743	Journal of Perinatal Education	Reference checking	No	No	No	No	Yes	Excluded
516	Chadambuka C & Warria A	2024	Perspectives of Male Service Providers on Responding to Intimate Partner Violence in Rural Zimbabwe: Findings From Qualitative Interviews	doi:10.1177/08861099241237179	AFFILIA-FEMINIST INQUIRY IN SOCIAL WORK	Reference checking	Yes	No	No	Yes	Yes	Exclude
517	Chan KKL & Paterson-Brown S	2002	How do fathers feel after accompanying their partners in labour and delivery?	10.1080/01443610120101628	Journal of Obstetrics and Gynaecology	Reference checking	No	Yes	No	Yes	Yes	Exclude
518	Chapuma CIJ, et al.	2024	Examining barriers to antiretroviral therapy initiation in infants living with HIV in sub-Saharan Africa despite the availability of point-of-care diagnostic testing: a narrative systematic review	doi:10.1002/jia2.26284	Journal of the International AIDS Society	Reference checking	No	Yes	No	No	Yes	Exclude
519	Chikasie RI	2024	Stress Management Among Working Mothers in an Institution of Higher Learning in Nigeria: Implication for Social Work Practice	doi:10.1177/21582440241257994	Sage Open	Reference checking	No	Yes	No	No	Yes	Exclude
520	Chitneni P, et al.	2024	Sexually transmitted infection (STI) knowledge and perceptions among people in HIV-sero-different partnerships in rural southwestern Uganda	doi:10.1371/journal.pgph.0002817	PLOS global public health	Reference checking	Yes	Yes	No	Yes	Yes	Exclude
521	Coulibaly A, et al.	2024	Prevalence and factors associated with short birth interval in the semi-rural community of Kaya, Burkina Faso: results of a community-based survey	doi:10.1186/s13690-024-01398-y	ARCHIVES OF PUBLIC HEALTH	Reference checking	Yes	Yes	No	Yes	Yes	Exclude
522	Craymah JP, et al.	2017	Male Involvement in Maternal Health Care at Anomabo, Central Region, Ghana	doi:10.1155/2017/2929013	International journal of reproductive medicine	Reference checking	Yes	Yes	No	Yes	Yes	Excluded
523	Cuco RM, et al.	2015	Male partners' involvement in prevention of mother-to-child HIV transmission in sub-Saharan Africa: A systematic review	doi:10.1080/17290376.2015.1123643	SAHARA-J: Journal of Social Aspects of HIV / AIDS	Reference checking	Yes	Yes	Yes	No	Yes	Excluded
524	Czaicki N, et al.	2012	Progress and challenges in integrating CVCT into routine antenatal services in government clinics in Ndola, Zambia	doi:10.1186/1742-4690-9-S2-P217	Retrovirology	Reference checking	No	No	No	Yes	Yes	Excluded
525	Damtew SA, et al.	2024	Emotional Fertility Intention and its correlates in Ethiopia among married contraceptive user women: using linked community and health facility data from performance monitoring for action; a generalized ordered logistics regression modeling	doi:10.1186/s12889-024-19416-7	BMC public health	Reference checking	Yes	Yes	No	Yes	Yes	Exclude
526	Dandadzi A, et al.	2024	Perception of couples' on multipurpose prevention technology attribute choice: the case of MTN 045	doi:10.1186/s12889-024-19390-0	BMC public health	Reference checking	No	Yes	No	Yes	Yes	Exclude
527	de Carvalho ML	2003	Fathers’ participation in childbirth at a public hospital: institutional difficulties and motivations of couples	10.1590/s0102-311x2003000800020	Cadernos de Saude Publica	Reference checking	No	Yes	No	Yes	Yes	Exclude
528	Demissie DB, et al.	2016	Involvement of Male in Antenatal Care, Birth Preparedness and Complication Readinessand Associated Factors in Ambo Town, Ethiopia	https://iiste.org/Journals/index.php/JHMN/article/view/31247#google_vignette	Journal of Health, Medicine and Nursing	Reference checking	No	Yes	Yes	Yes	Yes	Exclude
529	Diallo AA, et al.	2024	Exploring the psycho-social burden of infertility: Perspectives of infertile couples in Cape Coast, Ghana	doi:10.1371/journal.pone.0297428	PLoS ONE	Reference checking	Yes	Yes	No	Yes	Yes	Exclude
530	Dillip A, et al.	2018	‘To be honest, women do everything’: understanding roles of men and women in net care and repair in Southern Tanzania	doi:10.1186/s12936-018-2608-7	Malaria Journal	Reference checking	Yes	No	No	Yes	Yes	Exclude
531	Dolan A & Coe C	2011	Men, masculine identities and childbirth	doi:10.1111/j.1467-9566.2011.01349.x	Sociology of Health & Illness	Reference checking	No	Yes	Yes	Yes	Yes	Exclude
532	Dougherty L, et al.	2024	Evaluation of the RISE II integrated social and behavior change approach in Niger: A contribution analysis	doi:10.1371/journal.pone.0308185	PLoS ONE	Reference checking	Yes	Yes	No	Yes	Yes	Exclude
533	Doyle K, et al.	2018	Gender-transformative Bandebereho couples’ intervention to promote male engagement in reproductive and maternal health and violence prevention in Rwanda: Findings from a randomized controlled trial	doi:10.1371/journal.pone.0192756	PLoS ONE	Reference checking	No	No	No	Yes	Yes	Exclude
534	Dudgeon MR & Inhorn MC	2004	Men's influences on women's reproductive health: medical anthropological perspectives	doi:10.1016/j.socscimed.2003.11.035	Social Science & Medicine	Reference checking	Yes	Yes	No	Yes	Yes	Exclude
535	Ede M, et al.	2024	Testing the Impacts of Rational-Emotive Couple Intervention in a Sample of Parents Seeking Divorce	doi:10.1177/00332941221139994	Psychological Reports	Reference checking	No	Yes	No	No	Yes	Exclude
536	Erhabor JO, et al.	2021	A community-based assessment of the perception and involvement of male partners in maternity care in Benin-City, Nigeria	doi:10.1080/01443615.2020.1753182	Journal of Obstetrics and Gynaecology	Reference checking	No	Yes	Yes	Yes	Yes	Excluded
537	Ezeanolue E, et al.	2017	What do You Need to Get Male Partners of Pregnant Women Tested for HIV in Resource Limited Settings? The Baby Shower Cluster Randomized Trial	doi:10.1007/s10461-016-1626-0	AIDS & Behavior	Reference checking	Yes	Yes	No	Yes	Yes	Excluded
538	Facha W, et al.	2024	Magnitude and risk factors of mother-to-child transmission of HIV among HIV-exposed infants after Option B+ implementation in Ethiopia: a systematic review and meta-analysis	doi:10.1186/s12981-024-00623-6	AIDS Research and Therapy	Reference checking	Yes	No	No	No	Yes	Excluded
539	Farquhar C, et al.	2004	Antenatal Couple Counseling Increases Uptake of Interventions to Prevent HIV-1 Transmission	doi:10.1097/00126334-200412150-00016	Journal of Acquired Immune Deficiency Syndromes (1999)	Reference checking	No	Yes	Yes	Yes	Yes	Exclude
540	Farre L	2013	The role of men in the economic and social development of women: Implications for gender equality	https://www.jstor.org/stable/24582371	The World Bank Research Observer	Reference checking	No	Yes	No	Yes	Yes	Exclude
541	Ganle JK	2018	Addressing Socio-cultural Barriers to Maternal Healthcare in Ghana: Perspectives of Women and Healthcare Providers	doi:10.4172/2325-9795.1000171	Journal of Womens Health, Issues and Care	Reference checking	Yes	Yes	No	Yes	Yes	Exclude
542	Ganle JK, et al.	2019	Factors influencing the use of supervised delivery services in Garu-Tempane District, Ghana	10.1186/s12884-019-2295-6	BMC Pregnancy and Childbirth	Reference checking	Yes	No	No	Yes	Yes	Exclude
543	Ganle JK, et al.	2015	Socio-cultural barriers to accessibility and utilization of maternal and newborn healthcare services in Ghana after user-fee abolition	doi:10.12966/ijmch.02.01.2015	International Journal of Maternal & Child Health	Reference checking	Yes	No	No	Yes	Yes	Exclude
544	Gastineau B	2005	Becoming Parents in the Rural Areas of Madagascar. Changes Underway in the Provine of Antananarivo	doi:10.3406/tiers.2005.5914	Revue Tiers Monde	Reference checking	No	Yes	No	No	Yes	Exclude
545	Gbadamosi, SO, et al.	2019	Targeted HIV testing for male partners of HIV-positive pregnant women in a high prevalence setting in Nigeria	doi:10.1371/journal.pone.0211022	PLoS ONE	Reference checking	Yes	Yes	No	Yes	Yes	Exclude
546	Gebresilase BM, et al.	2024	Father involvement and adolescent substance use: adolescents depression symptom as a mediator and maternal self-esteem as a moderator	doi:10.1080/14659891.2024.2395530	JOURNAL OF SUBSTANCE USE	Reference checking	Yes	No	No	Yes	Yes	Exclude
547	Gibore NS, et al.	2019	Determinants of Men's Involvement in Maternity Care in Dodoma Region, Central Tanzania	doi:10.1155/2019/7637124	Journal of Pregnancy	Reference checking	Yes	Yes	No	Yes	Yes	Exclude
548	Graves E, et al.	2024	Healthcare Providers' Perspectives on a Novel Couple-Based HIV Treatment Intervention: A Qualitative Assessment of the Facilitators, Barriers, and Proposed Improvements to Implementation in Zambezia Province, Mozambique	doi:10.1007/s10461-023-04224-8	AIDS and behavior	Reference checking	Yes	Yes	No	Yes	Yes	Exclude
549	Greene ME & Barker G	2010	Masculinity and Its Public Health Implications for Sexual and Reproductive Health and HIV Prevention	https://www.taylorfrancis.com/chapters/edit/10.4324/9780203832721-24/masculinity-public-health-implications-sexual-reproductive-health-hiv-prevention-margaret-greene-gary-barker	Routledge Handbook of Global Public Health	Reference checking	No	Yes	Yes	No	Yes	Exclude
550	Gyan EK, et al.	2022	Promoting male participation in maternal healthcare in the Jaman North District in Ghana: Strategies and implementation challenges	doi:10.1002/hpm.3441	The International journal of health planning and management	Reference checking	Yes	Yes	No	Yes	Yes	Excluded
551	Hagey J, et al.	2014	Barriers and solutions for timely initiation of antenatal care in Kigali, Rwanda: health facility professionals' perspective	doi:10.1016/j.midw.2013.01.016	Midwifery	Reference checking	No	Yes	Yes	Yes	Yes	Excluded
552	Haile F & Brhan Y	2014	Male partner involvements in PMTCT: A cross sectional study, Mekelle, Northern Ethiopia	doi:10.1186/1471-2393-14-65	BMC Pregnancy and Childbirth	Reference checking	No	No	No	Yes	Yes	Exclude
553	Hailemariam S, et al.	2021	Individual, socio-cultural, and health facility factors affecting men’s involvement in facility-based childbirth in Southwest, Ethiopia: A mixed method study	doi:10.1177/20503121211023367	SAGE Open Medicine	Reference checking	Yes	Yes	No	Yes	Yes	Exclude
554	Hampanda K, et al.	2020	Development of a Novel Scale to Measure Male Partner Involvement in the Prevention of Mother-to-Child Transmission of HIV in Kenya	doi:10.1007/s10461-019-02546-0	AIDS and behavior	Reference checking	Yes	Yes	No	Yes	Yes	Exclude
555	Hampanda K, et al.	2021	Male partner involvement and successful completion of the prevention of mother-to-child transmission continuum of care in Kenya	doi:10.1002/ijgo.13442	International journal of gynaecology and obstetrics: the official organ of the International Federation of Gynaecology and Obstetrics	Reference checking	Yes	No	No	Yes	Yes	Exclude
556	Hampanda K, et al.	2020	Support or control? Qualitative interviews with Zambian women on male partner involvement in HIV care during and after pregnancy	doi:10.1371/journal.pone.0238097	PloS one	Reference checking	No	Yes	No	Yes	Yes	Excluded
557	Han Y, et al.	2024	Behaviour change communication to improve complementary feeding practices in Ethiopia: Couples' beliefs concerning paternal involvement in childcare	doi:10.1111/mcn.13628	Maternal & Child Nutrition	Reference checking	No	Yes	No	Yes	Yes	Exclude
558	Hartmann M, et al.	2012	Changes in Couples' Communication as a Result of a Male-Involvement Family Planning Intervention	doi:10.1080/10810730.2011.650825	Journal of Health Communication	Reference checking	Yes	No	No	Yes	Yes	Exclude
559	Heck CJ, et al.	2024	Lessons learnt from daily oral PrEP delivery to inform national planning for PrEP ring introduction for women in low-income and middle-income countries: a qualitative inquiry of international stakeholders	doi:10.1136/bmjgh-2023-014709	BMJ GLOBAL HEALTH	Reference checking	No	Yes	No	Yes	Yes	Exclude
560	Ibrahim M, et al.	2014	Effect of a behavioral intervention on male involvement in birth preparedness in a rural community in Northern Nigerian	http://www.anmjournal.com/article.asp?issn=0331-3131;year=2014;volume=8;issue=1;spage=20;epage=27;aulast=Ibrahim	Annals of Nigerian Medicine	Reference checking	Yes	No	No	Yes	Yes	Exclude
561	Ibrahim MS, et al.	2014	Determinants of Male Involvement in Birth Preparedness among Married Men in Two Communities of Rural Northern Nigeria	https://www.ajol.info/index.php/jcmphc/article/view/125339	Journal of Community Medicine and Primary Health Care	Reference checking	No	No	No	Yes	Yes	Exclude
562	Iliyasu Z, et al.	2024	"As I dropped the phone, she slapped me for the first time": Experiences of intimate partner violence among Nigerian men during COVID-19 restrictions	doi:10.1007/s12144-024-06135-w	Current psychology (New Brunswick, N.J.)	Reference checking	Yes	No	No	Yes	Yes	Exclude
563	Isehunwa OO, et al.	2024	Uptake and Persistence of Safer Conception Strategies Among South African Women Planning for Pregnancy	doi:10.1007/s10461-024-04475-z	AIDS and behavior	Reference checking	No	Yes	No	Yes	Yes	Exclude
564	Isler J, et al.	2020	‘If he sees it with his own eyes, he will understand’: how gender informed the content and delivery of a maternal nutrition intervention in Burkina Faso	doi:10.1093/heapol/czaa012	Health Policy and Planning	Reference checking	Yes	No	No	Yes	Yes	Exclude
565	Jbir R, et al.	2024	Conjugal violence in Tunisia: the characteristics of marriage	doi:10.1192/j.eurpsy.2024.1680	European Psychiatry	Reference checking	No	Yes	No	No	Yes	Exclude
566	Jean C, et al.	2024	Cameroon’s slow fertility transition: A gender perspective	doi:10.1080/00324728.2023.2297687	Population Studies	Reference checking	No	Yes	No	No	Yes	Exclude
567	Johnson-Peretz J, et al.	2024	Clinical Implications of HIV Treatment and Prevention for Polygamous Families in Kenya and Uganda: "My Co-Wife Is the One Who Used to Encourage Me"	doi:10.1177/23259582241255171	Journal of the International Association of Providers of AIDS Care	Reference checking	Yes	Yes	No	Yes	Yes	Exclude
568	Kabagenyi A, et al.	2014	Barriers to male involvement in contraceptive uptake and reproductive health services: a qualitative study of men and women’s perceptions in two rural districts in Uganda	doi:10.1186/1742-4755-11-21	Reproductive Health	Reference checking	Yes	No	No	Yes	Yes	Exclude
569	Kariuki KF & Seruwagi GK	2016	Determinants of Male Partner Involvement in Antenatal Care in Wakiso District, Uganda	doi:10.9734/BJMMR/2016/28056	Journal of Advances in Medicine and Medical Research	Reference checking	No	Yes	No	Yes	Yes	Exclude
570	Kasadha B, et al.	2024	"We decided together": a qualitative study about women with HIV navigating infant-feeding decisions with the father of their children	doi:10.1186/s12884-023-06198-w	BMC Pregnancy and Childbirth	Reference checking	Yes	Yes	No	Yes	Yes	Exclude
571	Kato-Wallace J, et al.	2014	Global pathways to men's caregiving: Mixed methods findings from the International Men and Gender Equality Survey and the Men Who Care study	doi:10.1080/17441692.2014.921829	Global Public Health	Reference checking	No	No	No	Yes	Yes	Exclude
572	Kelly RJ, et al.	2024	Longitudinal relations between interpartner aggression and internalizing symptoms among couples: The moderating role of sleep	doi:10.1111/jsr.14013	Journal of Sleep Research	Reference checking	No	Yes	No	Yes	Yes	Exclude
573	Kinanee JB, et al.	2009	Men as partners in maternal health: Implications for reproductive health counselling in Rivers State, Nigeria	doi:10.5897/IJPC.9000030	International Journal of Psychology and Counselling	Reference checking	No	Yes	No	Yes	Yes	Exclude
574	Kiptoo S & Kipmerewo M	2017	Male Partner Involvement In Antenatal Care Services In Mumias East And West Sub-Counties , Kakamega County , Kenya.	https://www.iosrjournals.org/iosr-jnhs/papers/vol6-issue4/Version-3/E0604033746.pdf	IOSR Journal of Nursing and Health Science	Reference checking	No	Yes	Yes	Yes	Yes	Exclude
575	Kululanga LI, et al.	2012	Barriers to husbands' involvement in maternal health care in a rural setting in Malawi: a qualitative study	https://www.interesjournals.org/abstract/barriers-to-husbands-involvement-in-maternal-health-care-in-a-rural-setting-in-malawi-a-qualitative-study-15714.html	Journal of Research in Nursing and Midwifery	Reference checking	Yes	No	No	Yes	Yes	Exclude
576	Kyomuhendo GB	2003	Low use of rural maternity services in Uganda: impact of women's status, traditional beliefs and limited resources	doi:10.1016/s0968-8080(03)02176-1	Reproductive Health Matters	Reference checking	Yes	No	No	Yes	Yes	Exclude
577	Laamiri FZ, et al.	2024	Study of hospital practices of breastfeeding among premature infants in 10 African countries	doi:10.1016/j.jnn.2024.01.003	Journal of Neonatal Nursing	Reference checking	Yes	Yes	No	Yes	Yes	Exclude
578	Ladur AN, et al.	2021	Male involvement in promotion of safe motherhood in low- and middle-income countries: A scoping review	doi:10.1016/j.midw.2021.103089	Midwifery	Reference checking	Yes	Yes	No	No	Yes	Excluded
579	Larsson EC, et al.	2010	Mistrust in marriage--reasons why men do not accept couple HIV testing during antenatal care- a qualitative study in eastern Uganda	doi:10.1186/1471-2458-10-769	BMC Public Health	Reference checking	Yes	Yes	No	Yes	Yes	Excluded
580	Lawoyin TO, et al.	2007	Men's perception of maternal mortality in Nigeria	doi:10.1057/palgrave.jphp.3200143	Journal of Public Health Policy	Reference checking	No	No	No	Yes	Yes	Excluded
581	Leavitt JW	2003	What do men have to do with it? Fathers and mid-twentieth-century childbirth	doi:10.1353/bhm.2003.0073	Bulletin of the History of Medicine	Reference checking	No	Yes	Yes	No	Yes	Exclude
582	Liu C & Olamijuwon E	2024	The link between intimate partner violence and spousal resource inequality in lower- and middle-income countries	doi:10.1016/j.socscimed.2024.116688	Social Science and Medicine	Reference checking	No	Yes	No	No	Yes	Exclude
583	Lobaka ST	2024	The Failure of the South African Family Law System in Custody Battles: A Father's Perspective	doi:10.1080/21528586.2024.2361775	South African Review of Sociology	Reference checking	No	No	Yes	No	Yes	Exclude
584	Lundqvist-Jansson C, et al.	2024	Validation of the Revised Impact of Miscarriage Scale in the Republic of Burundi: A cross-sectional multicenter study	doi:10.1002/ijgo.15506	International Journal of Gynecology and Obstetrics	Reference checking	Yes	Yes	No	Yes	Yes	Exclude
585	Lungu EA & Chewe M	2024	Trends and predictors of unmet need for family planning among women living with HIV in Zambia: implications for elimination of vertical transmission of HIV	doi:10.1186/s12889-024-18127-3	BMC public health	Reference checking	Yes	No	No	Yes	Yes	Exclude
586	Lyimo AA et al.	2024	Use of contraceptives and associated factors among male adolescents in rural secondary schools, Coast Region, Tanzania: a school-based cross-sectional study	doi:10.1186/s40834-024-00268-w	Contraception and Reproductive Medicine	Reference checking	Yes	Yes	No	Yes	Yes	Exclude
587	Mabweazara GM, et al.	2024	When assisted reproductive technology (ART) opens the door for inclusivity in a highly charged cultural milieu: an exploration of news articles on the establishment of ART clinics in Zimbabwe	doi:10.1080/13691058.2024.2403104	Culture, health & sexuality	Reference checking	Yes	Yes	No	Yes	Yes	Exclude
588	Maggio D, et al.	2024	Family Planning and Children's Human Capital: Experimental Evidence From Urban Malawi	doi:10.1215/00703370-11581796	Demography	Reference checking	No	Yes	No	Yes	Yes	Exclude
589	Mahiti G, et al.	2017	Perceptions about the cultural practices of male partners during postpartum care in rural Tanzania: A qualitative study	doi:10.1080/16549716.2017.1361184	Global health action	Reference checking	Yes	No	No	Yes	Yes	Exclude
590	Mangeni JN, et al.	2012	Male involvement in maternal healthcare as a determinant of utilisation of skilled birth attendants in Kenya	https://pubmed.ncbi.nlm.nih.gov/26852449/	East African Medical Journal	Reference checking	Yes	Yes	No	Yes	Yes	Exclude
591	Man-Kit L, et al.	2024	Testing Whether Protective Parenting is a Causal Mediator of Intervention Effects on Decreased Delinquency Using a Randomized Prevention Trial	doi:10.1080/07418825.2024.2332372	Justice Quarterly : JQ	Reference checking	No	Yes	No	Yes	Yes	Exclude
592	Marcus SM & Gardiner CV	2024	Age, gender and household infrastructural inequality in COVID-19: Contextual analysis of Mamelodi	doi:10.4102/safp.v66i1.5924	S. Afr. fam. pract. (2004, Online)	Reference checking	No	No	Yes	Yes	Yes	Exclude
593	Mare KU, et al.	2024	High-risk fertility behaviors and associated factors among married reproductive-age women in sub-Saharan Africa: A multilevel mixed-effect analysis of nationally representative data from 35 countries	doi:10.1371/journal.pgph.0003446	PLOS global public health	Reference checking	Yes	Yes	No	Yes	Yes	Exclude
594	Martin LT, et al.	2007	The Effects of Father Involvement during Pregnancy on Receipt of Prenatal Care and Maternal Smoking	doi:10.1007/s10995-007-0209-0	Maternal and Child Health Journal	Reference checking	No	Yes	No	Yes	Yes	Exclude
595	Martin SL, et al.	2024	Implementing a Multilevel, Multicomponent Intervention to Engage Fathers in Complementary Feeding in Northern Nigeria: Barriers, Facilitators, and Suggestions for Change	doi:10.1016/j.cdnut.2024.103002	Current Developments in Nutrition	Reference checking	No	Yes	No	Yes	Yes	Exclude
596	Mbalinda SN, et al.	2015	Male partners’ perceptions of maternal near miss obstetric morbidity experienced by their spouses	doi:10.1186/s12978-015-0011-1	Reproductive Health	Reference checking	No	Yes	No	Yes	Yes	Exclude
597	McMahon SA, et al.	2016	Poverty, partner discord, and divergent accounts; a mixed methods account of births before arrival to health facilities in Morogoro Region, Tanzania	doi:10.1186/s12884-016-1058-x	BMC Pregnancy and Childbirth	Reference checking	No	Yes	No	Yes	Yes	Exclude
598	McMillan TA, et al.	2024	Doctors' knowledge, attitudes and practices of palliative care in two South African districts	doi:10.4102/phcfm.v16i1.4503	Afr. j. prim. health care fam. med. (Online)	Reference checking	Yes	Yes	No	Yes	Yes	Exclude
599	Medley AM, et al.	2012	Ugandan Men's Attitudes Toward Their Partner's Participation in Antenatal HIV Testing	doi:10.1080/07399332.2012.655392	Health Care for Women International	Reference checking	No	Yes	No	Yes	Yes	Exclude
600	Meskele M, et al.	2024	Client satisfaction on family planning, its myths, and misconceptions among women in Wolaita zone, Southern Ethiopia: A mixed methods design	doi:10.1016/j.heliyon.2024.e33424	Heliyon	Reference checking	Yes	No	No	Yes	Yes	Exclude
601	Mkandawire E & Hendriks SL	2018	A qualitative analysis of men’s involvement in maternal and child health as a policy intervention in rural Central Malawi	doi:10.1186/s12884-018-1669-5	BMC Pregnancy and Childbirth	Reference checking	Yes	Yes	No	Yes	Yes	Exclude
602	Mkandawire E & Hendriks SL	2019	“The role of the man is to look for food”: Lessons from men’s involvement in maternal and child health programmes in rural Central Malawi	doi:10.1371/journal.pone.0221623	PLoS ONE	Reference checking	No	Yes	No	Yes	Yes	Exclude
603	Mogotsi M, et al.	2024	Sexual Risk-taking Behaviours amongst Rural Adolescent Boys in a Province in South Africa: A Qualitative Study	doi:10.2174/0118749445278672240220114723	Open Public Health Journal	Reference checking	Yes	No	No	Yes	Yes	Exclude
604	Mohammed HM, et al.	2024	Postpartum family planning among women attending maternal and child health centers in Assiut Governorate, Upper Egypt	doi:10.1186/s42506-024-00160-0	The Journal of the Egyptian Public Health Association	Reference checking	No	Yes	No	Yes	Yes	Exclude
605	Morema EN, et al.	2024	Self-reported Provision of Preconception Care and Associated Factors	doi:10.24248/eahrj.v8i1.749	The East African health research journal	Reference checking	No	Yes	No	Yes	Yes	Exclude
606	Msuya SE, et al.	2008	Low male partner participation in antenatal HIV counselling and testing in northern Tanzania: Implications for preventive programs	doi:10.1080/09540120701687059	AIDS Care - Psychological and Socio-Medical Aspects of AIDS/HIV	Reference checking	No	Yes	No	Yes	Yes	Exclude
607	Msuya SE, et al.	2006	HIV among pregnant women in Moshi Tanzania: the role of sexual behavior, male partner characteristics and sexually transmitted infections.	doi:10.1186/1742-6405-3-27	AIDS Research & Therapy	Reference checking	No	No	No	Yes	Yes	Exclude
608	Muraya KW, et al.	2017	“If it's issues to do with nutrition…I can decide…”: gendered decision-making in joining community-based child nutrition interventions within rural coastal Kenya	doi:10.1093/heapol/czx032	Health Policy and Planning	Reference checking	Yes	No	No	Yes	Yes	Exclude
609	Mushi D, et al.	2010	Effectiveness of community based safe motherhood promoters in improving the utilization of obstetric care. The case of Mtwara Rural District in Tanzania	doi:10.1186/1471-2393-10-14	BMC Pregnancy and Childbirth	Reference checking	Yes	Yes	No	Yes	Yes	Exclude
610	Muthiru AW & Bukachi SA	2024	Male involvement in maternal and child nutrition in low-income informal settlements, Nairobi, Kenya	doi:10.1186/s41043-023-00476-1	Journal of health, population, and nutrition	Reference checking	No	Yes	No	Yes	Yes	Exclude
611	Mutyaba T, et al.	2009	Male partner involvement in reducing loss to follow-up after cervical cancer screening in Uganda	doi:10.1016/j.ijgo.2009.07.019	International Journal of Gynecology & Obstetrics	Reference checking	No	No	No	Yes	Yes	Exclude
612	Mweemba O, et al.	2024	Factors influencing neonatal male circumcision uptake among expecting couples in Zambia: formative findings	doi:10.1080/09540121.2023.2223900	AIDS Care	Reference checking	Yes	No	No	Yes	Yes	Exclude
613	Nakisige C, et al.	2024	Baseline knowledge on risk factors, symptoms and intended behavior of women and men towards screening and treatment of cervical cancer in rural Uganda: a cross-sectional study	doi:10.1186/s12885-024-12223-8	BMC Cancer	Reference checking	Yes	Yes	No	Yes	Yes	Exclude
614	Ngom P, et al.	2003	Gate-Keeping and Women's Health Seeking Behaviour in Navrongo, Northern Ghana	doi:10.2307/3583341	African Journal of Reproductive Health / La Revue Africaine de la Santé Reproductive	Reference checking	Yes	Yes	No	Yes	Yes	Exclude
615	Njunga J & Blystad A	2010	'The divorce program': gendered experiences of HIV positive mothers enrolled in PMTCT programs - the case of rural Malawi	doi:10.1186/1746-4358-5-14	International Breastfeeding Journal	Reference checking	Yes	No	No	Yes	Yes	Exclude
616	Nkuoh GN, et al.	2010	Barriers to Men's Participation in Antenatal and Prevention of Mother-to-Child HIV Transmission Care in Cameroon, Africa	doi:10.1016/j.jmwh.2010.02.009	Journal of Midwifery & Women's Health	Reference checking	No	No	No	Yes	Yes	Exclude
617	Nwokocha EE	2008	Maternal Crises and the Role of African Men: The Case of a Nigerian Community.	http://hdl.handle.net/1807/49209	African Population Studies	Reference checking	Yes	Yes	No	Yes	Yes	Exclude
618	Nwoye A	2024	The distress of one-dimensional fertility in an African family	doi:10.1002/anzf.1576	Australian and New Zealand Journal of Family Therapy	Reference checking	No	Yes	No	No	Yes	Exclude
619	Nyasulu J & Nyasulu P	2011	Decision making for women to access prevention of mother to child transmission services in Blantyre and Balaka Districts, Malawi	https://jrtph.jcu.edu.au/vol/JRTPH_Vol10_p95-100_Nyasulu.pdf	Journal of Rural and Tropical Public Health	Reference checking	Yes	Yes	No	No	Yes	Exclude
620	Nzewuji AU, et al.	2024	Psychosocial variables that enhance marital stability among couples in Southeast Nigeria	doi:10.1080/01488376.2024.2352155	Journal of Social Service Research	Reference checking	Yes	No	No	Yes	Yes	Excluded
621	Obi SN	2007	Antenatal blood donation for pregnant Nigerian mothers: The husbands' perspective	10.1080/01443610701405986	Journal of Obstetrics and Gynaecology	Reference checking	Yes	Yes	No	Yes	Yes	Exclude
622	Oboro VO, et al.	2011	Attitudes of Nigerian women toward the presence of their husband or partner as a support person during labor	doi:10.1016/j.ijgo.2010.07.033	International Journal of Gynecology & Obstetrics	Reference checking	Yes	No	No	Yes	Yes	Exclude
623	Odeny B, et al.	2019	Male partner antenatal clinic attendance is associated with increased uptake of maternal health services and infant BCG immunization: A national survey in Kenya	doi:10.1186/s12884-019-2438-9	BMC Pregnancy and Childbirth	Reference checking	Yes	Yes	No	Yes	Yes	Excluded
624	Odimegwu C & Okemgbo CN	2008	Men’s perceptions of masculinities and sexual health risks in Igboland, Nigeria	doi:10.3149/jmh.0701.21	International Journal of Men’s Health	Reference checking	Yes	No	No	Yes	Yes	Exclude
625	Ogata A, et al.	2024	Changes of beneficiaries after Red Cross safe motherhood project in Northern Uganda	doi:10.4314/ahs.v24i2.24	African Health Sciences	Reference checking	Yes	Yes	No	Yes	Yes	Exclude
626	Ogugu EG, et al.	2024	Barriers to accessing care for cardiometabolic disorders in Malawi: partners as a source of resilience for people living with HIV	doi:10.1186/s12939-024-02181-9	International Journal for Equity in Health	Reference checking	Yes	Yes	No	Yes	Yes	Exclude
627	Ojukwu E, et al.	2024	Teen pregnancy involvement among African, Caribbean and Black adolescent boys and girls: A scoping review	doi:10.1136/bmjopen-2023-078085	BMJ Open	Reference checking	No	Yes	No	No	Yes	Exclude
628	Okyere J, et al.	2024	Spatial distribution and determinants of physical intimate partner violence among women in Kenya: Evidence from the 2022 Kenya Demographic and Health Survey	doi:10.1371/journal.pone.0309173	PLoS One	Reference checking	Yes	Yes	No	Yes	Yes	Exclude
629	Olakunde BO, et al.	2018	HIV testing among male partners of pregnant women in Nigeria: a missing link in the elimination of mother-to-child transmission of HIV	doi:10.1177/0956462417739752	International Journal of STD & AIDS	Reference checking	No	Yes	No	Yes	Yes	Exclude
630	Olugbenga-Bello A, et al.	2013	Perception, attitude and involvement of men in maternal health care in a Nigerian community	doi:10.5897/JPHE2013.0505	Journal of Public Health and Epidemiology	Reference checking	Yes	Yes	No	Yes	Yes	Exclude
631	Osoti A, et al.	2014	Role of male partners in the prevention of mother-to-child HIV transmission	doi:10.2147/RRN.S46238	Research and Reports in Neonatology	Reference checking	No	Yes	No	Yes	Yes	Exclude
632	Pasha O, et al.	2010	Communities, birth attendants and health facilities: a continuum of emergency maternal and newborn care (the global network's EmONC trial)	doi:10.1186/1471-2393-10-82	BMC Pregnancy and Childbirth	Reference checking	Yes	No	No	No	Yes	Exclude
633	Peacock D & Levack A	2004	The Men as Partners Program in South Africa: Reaching Men to End Gender-Based Violence and Promote Sexual and Reproductive Health	doi:10.3149/jmh.0303.173	International Journal of Men's Health	Reference checking	Yes	No	No	Yes	Yes	Exclude
634	Pembe AB, et al.	2017	Why do women not adhere to advice on maternal referral in rural Tanzania? Narratives of women and their family members	doi:10.1080/16549716.2017.1364888	Global Health Action	Reference checking	No	Yes	No	No	Yes	Exclude
635	Portela A & Santarelli C	2003	Empowerment of women, men, families and communities: true partners for improving maternal and newborn health	doi:10.1093/bmb/ldg013	British Medical Bulletin	Reference checking	No	Yes	No	Yes	Yes	Exclude
636	Rammohan A, et al.	2012	Paternal education status significantly influences infants’ measles vaccination uptake, independent of maternal education status	doi:10.1186/1471-2458-12-336	BMC Public Health	Reference checking	Yes	No	No	Yes	Yes	Exclude
637	Redshaw M & Henderson J	2013	Fathers’ engagement in pregnancy and childbirth: evidence from a national survey	doi:10.1186/1471-2393-13-70	BMC Pregnancy and Childbirth	Reference checking	No	Yes	No	Yes	Yes	Exclude
638	Roomaney R, et al.	2024	A scoping review of the psychosocial aspects of infertility in African countries	doi:10.1186/s12978-024-01858-2	REPRODUCTIVE HEALTH	Reference checking	No	Yes	No	No	Yes	Exclude
639	Roth D, et al.	2001	Promoting Safe Motherhood in the Community: The Case for Strategies That Include Men	doi:10.2307/3583426	African Journal of Reproductive Health / La Revue Africaine de la Santé Reproductive	Reference checking	No	Yes	Yes	No	Yes	Exclude
640	Ruark A, et al.	2024	"I too have a responsibility for my partner's life": Communal coping among Malawian couples living with HIV and cardiometabolic disorders	doi:10.1016/j.socscimed.2023.116540	Social Science and Medicine	Reference checking	Yes	Yes	No	Yes	Yes	Exclude
641	Schneider L, et al.	2024	Social realities in remote villages: Infant and young child feeding in Kirewa, Uganda	doi:10.1371/journal.pgph.0003016	PLOS global public health	Reference checking	Yes	Yes	No	Yes	Yes	Exclude
642	Scott M, et al.	2024	"We are just not sure what that means or if it's relevant": Uncertainty when gathering family history information in South African prenatal genetic counseling consultations	doi:10.1016/j.socscimed.2023.116555	Social Science and Medicine	Reference checking	Yes	Yes	No	Yes	Yes	Exclude
643	Sharma S, et al.	2018	Factors influencing male participation in reproductive health: a qualitative study	doi:10.2147/JMDH.S176267	Journal of Multidisciplinary Healthcare	Reference checking	No	Yes	No	Yes	Yes	Exclude
644	Shibeshi KA, et al.	2024	Sex Disparities: Couple's Knowledge and Attitude Towards Obstetric Danger Signs and Maternal Health Care: in Rural Jimma Zone of Ethiopia	doi:10.2147/IJWH.S457357	International Journal of Women's Health	Reference checking	Yes	Yes	No	Yes	Yes	Exclude
645	Shifaw ZG	2024	Marital Communication as Moderators of the Relationship between Marital Conflict Resolution and Marital Satisfaction	doi:10.1080/01926187.2022.2089404	American Journal of Family Therapy	Reference checking	Yes	Yes	No	Yes	Yes	Exclude
646	Shimpuku Y, et al.	2019	A family-oriented antenatal education program to improve birth preparedness and maternal-infant birth outcomes: A cross sectional evaluation study	doi:10.1186/s12978-019-0776-8	Reproductive Health	Reference checking	No	Yes	No	Yes	Yes	Exclude
647	Shine S, et al.	2020	Magnitude and associated factors of husband involvement on antenatal care follow up in Debre Berhan town, Ethiopia 2016: a cross sectional study	doi:10.1186/s12884-020-03264-5	BMC Pregnancy and Childbirth	Reference checking	No	Yes	No	Yes	Yes	Exclude
648	Sifunda S, et al.	2019	Impact of male partner involvement on mother-to-child transmission of HIV and HIV-free survival among HIV-exposed infants in rural South Africa: Results from a two phase randomised controlled trial	doi:10.1371/journal.pone.0217467	PLoS ONE	Reference checking	Yes	Yes	No	Yes	Yes	Exclude
649	Silberschmidt M	2001	Disempowerment of Men in Rural and Urban East Africa: Implications for Male Identity and Sexual Behavior	doi:10.1016/S0305-750X(00)00122-4	World Development	Reference checking	Yes	Yes	Yes	No	Yes	Exclude
650	Sileo KM, et al.	2024	"The burden is upon your shoulders to feed and take care of your children, not religion or culture": qualitative evaluation of participatory community dialogues to promote family planning's holistic benefits and reshape community norms on family success in rural Uganda	doi:10.1186/s40834-024-00290-y	Contraception and Reproductive Medicine	Reference checking	Yes	No	No	Yes	Yes	Exclude
651	Sileo KM, et al.	2024	Effects of a community-based, multi-level family planning intervention on theoretically grounded intermediate outcomes for couples in rural Uganda: Results from a mixed methods pilot evaluation	doi:10.1111/bjhp.12713	British journal of health psychology	Reference checking	Yes	No	No	Yes	Yes	Exclude
652	Singh K, et al.	2015	Gender Equality as a Means to Improve Maternal and Child Health in Africa	doi:10.1080/07399332.2013.824971	Health care for women international	Reference checking	Yes	Yes	No	Yes	Yes	Exclude
653	Sitefane GG, et al.	2024	'Better taking the risk than a lifetime punishment of early forced marriage': Young people's perceptions and experiences towards voluntary termination of pregnancy in northern Mozambique	doi:10.1016/j.srhc.2024.101007	Sexual & Reproductive HealthCare	Reference checking	Yes	No	No	Yes	Yes	Exclude
654	Slegh H, et al.	2013	‘I can do women's work’: reflections on engaging men as allies in women's economic empowerment in Rwanda	doi:10.1080/13552074.2013.767495	Gender & Development	Reference checking	Yes	No	No	Yes	Yes	Exclude
655	Speizer IS, et al.	2014	Factors associated with institutional delivery in Ghana: the role of decision-making autonomy and community norms	doi:10.1186/s12884-014-0398-7	BMC Pregnancy and Childbirth	Reference checking	No	Yes	Yes	Yes	Yes	Exclude
656	Sternberg P & Hubley J	2004	Evaluating men's involvement as a strategy in sexual and reproductive health promotion	doi:10.1093/heapro/dah312	Health Promotion International	Reference checking	Yes	Yes	No	Yes	Yes	Exclude
657	Stoebenau K, et al.	2024	Barriers and facilitators to uptake and persistence on prep among key populations in Southern Province, Zambia: a thematic analysis	doi:10.1186/s12889-024-19152-y	BMC public health	Reference checking	Yes	Yes	No	Yes	Yes	Exclude
658	Storeng K, et al.	2013	‘This year I will not put her to work’: the production/reproduction nexus in Burkina Faso	doi:10.1080/13648470.2012.692360	Anthropology & Medicine	Reference checking	Yes	No	No	Yes	Yes	Exclude
659	Sugg K, et al.	2024	Adapting the Social Norms Exploration Tool in the Democratic Republic of the Congo to Identify Social Norms for Behavior Change	doi:10.9745/GHSP-D-24-00058	Global health, science and practice	Reference checking	Yes	No	No	Yes	Yes	Exclude
660	Tabib F, et al.	2024	Prevalence and patterns of post-traumatic stress disorder in victims of intimate partner violence	doi:10.1192/j.eurpsy.2024.1382	European Psychiatry	Reference checking	No	Yes	No	Yes	Yes	Exclude
661	Tadesse M, et al.	2018	Husbands’ participation in birth preparedness and complication readiness and associated factors in Wolaita Sodo town, Southern Ethiopia	doi:10.4102/phcfm.v10i1.1471	African Journal of Primary Health Care & Family Medicine	Reference checking	Yes	Yes	No	Yes	Yes	Exclude
662	Tchakounte TD & Kamga BF	2024	The effect of women's bargaining power within couples on contraceptive use in Cameroon	doi:10.12688/gatesopenres.13100.3	Gates Open Research	Reference checking	Yes	Yes	No	Yes	Yes	Exclude
663	Teferi SM, et al.	2024	Delayed time to pregnancy and associated factors among pregnant women attending antenatal care in bale zone administrative towns health facilities: multi-center cross-sectional study	doi:10.1186/s12884-024-06709-3	BMC Pregnancy and Childbirth	Reference checking	Yes	Yes	No	Yes	Yes	Exclude
664	Teklesilasie W & Deressa W	2020	Barriers to husbands’ involvement in maternal health care in Sidama zone, Southern Ethiopia: A qualitative study	https://doi.org/10.1186/s12884-019-2697-5	BMC Pregnancy & Childbirth	Reference checking	No	Yes	Yes	Yes	Yes	Exclude
665	Tran NT, et al.	2024	Strengthening contraceptive counselling services to empower clients and meet their needs: protocol for a two-stage, multiphase complex intervention in Pakistan and Nigeria	doi:10.1136/bmjopen-2023-081967	BMJ open	Reference checking	Yes	Yes	No	No	Yes	Exclude
666	Twimukye A, et al.	2024	Support, not blame: safe partner disclosure among women diagnosed with HIV late in pregnancy in South Africa and Uganda	doi:10.1186/s12981-024-00600-z	AIDS Research & Therapy	Reference checking	Yes	Yes	No	Yes	Yes	Exclude
667	van den Berg W, et al.	2015	Improving men's participation in preventing mother-to-child transmission of HIV as a maternal, neonatal, and child health priority in South Africa	doi:10.1371/journal.pmed.1001811	PLoS Medicine	Reference checking	Yes	No	No	Yes	Yes	Exclude
668	van den Berg W, et al.	2013	‘“One man can”: shifts in fatherhood beliefs and parenting practices following a gender transformative programme in the Eastern Cape, South Africa’	doi:10.1080/13552074.2013.769775	Gender and Development	Reference checking	Yes	No	No	Yes	Yes	Exclude
669	Varga CA	2003	How Gender Roles Influence Sexual and Reproductive Health among South African Adolescents	doi:10.1111/j.1728-4465.2003.00160.x	Studies in Family Planning	Reference checking	Yes	No	No	Yes	Yes	Exclude
670	Walsh TB, et al.	2024	"I found the power of my presence": Low income and noncustodial fathers' experiences and insights from parenting young children through the COVID-19 pandemic	doi:10.1016/j.childyouth.2024.107568	Children & Youth Services Review	Reference checking	Yes	No	No	Yes	Yes	Exclude
671	Wambete SN, et al.	2024	Determinants for male involvement in family planning and contraception in Nakawa Division, Kampala, Uganda; An urban slum qualitative study	doi:10.1371/journal.pgph.0003207	PLOS global public health	Reference checking	No	Yes	No	Yes	Yes	Exclude
672	Wielgos M, et al.	2007	Family delivery from the standpoint of fathers—Can stereotypes of participant or non-participant father be fully justified?	doi:10.1016/j.ejogrb.2006.05.031	European Journal of Obstetrics & Gynecology and Reproductive Biology	Reference checking	No	Yes	No	Yes	Yes	Exclude
673	Wight D, et al.	2006	Contradictory sexual norms and expectations for young people in rural Northern Tanzania	doi:10.1016/j.socscimed.2005.06.052	Social Science & Medicine	Reference checking	Yes	No	No	No	Yes	Exclude
674	Xi Y, et al.	2024	A global perspective: characteristics of infertility-related randomized clinical trials	doi:10.1111/andr.13596	Andrology	Reference checking	No	Yes	No	No	Yes	Exclude
675	Yaya S, et al.	2019	Men’s perception of barriers to women’s use and access of skilled pregnancy care in rural Nigeria: a qualitative study	doi:10.1186/s12978-019-0752-3	Reproductive Health	Reference checking	No	Yes	No	Yes	Yes	Exclude
676	Yaya S, et al.	2019	Gender inequity as a barrier to women’s access to skilled pregnancy care in rural Nigeria: a qualitative study	doi:10.1093/inthealth/ihz019	International Health	Reference checking	Yes	Yes	No	Yes	Yes	Exclude
677	Ybarra ML, et al.	2024	Sexual decision making of Ugandan young adults: findings from national online discussions	doi:10.1080/09540121.2023.2222577	AIDS Care	Reference checking	No	Yes	No	Yes	Yes	Exclude
678	Yudice KM, et al.	2024	Early Infant Male Circumcision Decisions in Zambia: Demographic and Familial Influences	doi:10.1007/s10461-024-04426-8	AIDS & Behavior	Reference checking	Yes	Yes	No	Yes	Yes	Exclude
679	Zamawe C, et al.	2015	The effect of mass media campaign on Men’s participation in maternal health: a cross-sectional study in Malawi	doi:10.1186/s12978-015-0020-0	Reproductive Health	Reference checking	No	Yes	No	Yes	Yes	Exclude

## Sheet: Extracted Data
S4_File: Identified studies and findings.
Supplemental File 4.2. Data extracted from studies included in the scoping review on the nuances around fatherhood and men’s participation in antenatal care in rural sub-Saharan Africa.
Note: AN = Agatha Nyambi, ASM = Anthony Shuko Musiwa, LM = Lawrence Mbuagbaw, MSU = Maya Stevens-Uninsky, NR = Nadia Rehman, NSA = Naharin Sultana Anni, ON = Owen Nyamwanza, RDD = Roseline Dzekem Dine
No.	Author	Year	Title	DOI or URL	Journal	Extracted key findings	Extractor	Oversight	Date of Extraction
1	Aarnio P, et al.	2018	Husband's role in handling pregnancy complications in Mangochi District, Malawi: A call for increased focus on community level male involvement	doi:10.1016/j.srhc.2018.02.005	Sexual and Reproductive Healthcare	• Husbands hold significant economic and symbolic power in pregnancy-related decisions due to their roles as fathers, household heads, and main income earners, grounded in broader societal male dominance; however, this authority can be bypassed during emergencies for prompt healthcare seeking. • Support for pregnant women (mainly from husbands) includes financial provision for healthcare, nutriti…	NSA	ASM	6/2024
2	Aarnio P, et al.	2013	Men's Perceptions of Delivery Care in Rural Malawi: Exploring Community Level Barriers to Improving Maternal Health	doi:10.1080/07399332.2012.755982	Health Care for Women International	• Men value antenatal care (ANC) and benefit indirectly from it but rarely attend due to prioritizing other duties, cultural norms, and feeling unwelcome; men mainly support by deciding on attendance, encouraging their wives, and providing transport. • While men broadly understand danger signs in pregnancy and trust modern healthcare, beliefs in witchcraft persist (especially for convulsions), an…	ASM	LM	7/2024
3	Abass K, et al.	2012	Socio-Cultural Practices and Male Involvement in Reducing Maternal Mortality in Rural Ghana. The Case of Savelugu/Nanton District of the Northern Region of Ghana	https://archive.aessweb.com/index.php/5007/article/view/2370	International Journal of Asian Social Science	• Polygamy is widespread due to Islamic influence, but favoritism among wives and economic strain in poor households hinder men’s ability to provide adequate love, care, and financial support during childbirth, worsening maternal health. • Cultural beliefs about marital infidelity cause pregnant women suspected of adultery to be neglected during pregnancy and delivery, requiring public confession…	ASM	LM	7/2024
4	Aborigo RA, et al.	2018	Male involvement in maternal health: Perspectives of opinion leaders	doi:10.1186/s12884-017-1641-9	BMC Pregnancy and Childbirth	• Men control health-seeking decisions for pregnant women through resource management and consultations with soothsayers, prioritizing traditional practices like libations over clinical antenatal care, and generally see no role for themselves at clinics. • Patriarchal norms, cultural expectations, and economic responsibilities discourage men from accompanying their wives to antenatal care, as pub…	NSA	ASM	6/2024
5	Adeleye OA, et al.	2011	Using local culture and gender roles to improve male involvement in maternal health in southern Nigeria	doi:10.1080/10810730.2011.571340	Journal of health communication	• Men used a simple analogy comparing the uterus to a balloon to understand the risks of multiple pregnancies, reinforcing their patriarchal role in managing women’s health, yet this control also motivated them toward supporting pregnancy spacing to improve maternal outcomes.	ASM	LM	6/2024
6	Al-Mujtaba M, et al.	2020	Access to maternal-child health and HIV services for women in North-Central Nigeria: A qualitative exploration of the male partner perspective	doi:10.1371/journal.pone.0243611	PLoS ONE	• Men dominate health decisions due to patriarchal norms, but positive relationships can enable shared decision-making; barriers include financial hardship, male-unfriendly clinics, and poor staff attitudes. • Muslim women generally need permission to seek care (except in emergencies), while Christian women mostly just inform partners, though practices vary based on religion and relationship dyna…	RDD	ASM	6/2024
7	Ampim GA, et al.	2022	'I Do Not Want Her to be Doing Anything Stressful': Men's Involvement in Domestic Work during pregnancy in Ghana	doi:10.1177/14649934221103913	Progress in Development Studies	• Men and women upheld traditional gender roles (men as providers, women as caregivers), but during pregnancy, men across rural and urban areas were willing to adjust their routines to support domestic chores, viewing this support as temporary and not a shift in permanent responsibilities. • Men were expected to help with tasks like cooking, fetching water and firewood, and tending women’s crops …	NSA	ASM	7/2024
8	Audet CM, et al.	2016	Barriers to Male Involvement in Antenatal Care in Rural Mozambique	doi:10.1177/1049732315580302	Qualitative health research	• Gender inequality is rooted in the societal taboo against men visibly supporting their wives, which is tied to the belief that men must appear superior. Men who defy these norms do so for reasons of emotional support or to maintain control over their wives. • Pregnancy is seen as primarily the woman’s responsibility, with men often not viewing the baby as their concern until after birth, reinfo…	MSU	ASM	6/2024
9	Azuh D, et al.	2015	Socio-Cultural Factors of Gender Roles in Women’s Healthcare Utilization in Southwest Nigeria	doi:10.4236/jss.2015.34013	Open Journal of Social Sciences	• Patriarchal norms grant husbands significant control over family decision-making, including health-related decisions, with men overseeing when and where medical care is sought and who does what in the household, making everyone dependent on the husband’s decisions. • Husbands generally have a low perception of pregnancy complications, with the majority of them not recognizing the risks associat…	ASM	LM	7/2024
10	Boniphace M, et al.	2022	The fear of social stigma experienced by men: a barrier to male involvement in antenatal care in Misungwi District, rural Tanzania	doi:10.1186/s12884-022-04383-x	BMC Pregnancy and Childbirth	• Attending ANC is seen as a "woman’s issue," with men fearing shame, ridicule, and perceptions of being controlled by their partners, particularly among those of Sukuma ethnicity. • Men and women traditionally do not sit together at gatherings, adding to male discomfort during ANC visits, and secrecy around having multiple partners further discourages men from attending with women who might not …	NSA	ASM	7/2024
11	Boniphace M, et al.	2021	Men perspectives on attending antenatal care visits with their pregnant partners in Misungwi district, rural Tanzania: a qualitative study	doi:10.1186/s12884-021-03585-z	BMC Pregnancy and Childbirth	• Men often feel excluded during ANC visits due to lack of space, being left outside during consultations, receiving little to no information, and feeling their time is wasted when not actively involved. • In Sukuma culture, men's work outside the home and the belief that pregnancy and childcare are "women’s work" discourage ANC attendance, compounded by women often keeping pregnancies and relate…	ASM	LM	7/2024
12	Bougangue B, et al.	2017	Male involvement in maternal healthcare through Community- based Health Planning and Services: the views of the men in rural Ghana	doi:10.1186/s12889-017-4680-2	BMC Public Health	• Men’s participation in maternal healthcare was often limited to traditional male roles, with many using female relatives or co-wives to perform "women’s work," while fears of stigma, loss of respect, and being labeled negatively discouraged direct involvement in household chores and ANC attendance. • Men helping with household chores or accompanying wives faced ridicule, community disrespect, a…	RDD	ASM	7/2024
13	Brubaker K, et al.	2016	Qualitative study of the role of men in maternal health in resource-limited communities in western Kenya	doi:10.1016/j.ijgo.2016.06.015	International Journal of Gynecology & Obstetrics	• Men were seen as protectors and providers during pregnancy, with roles including offering material support (food, money, transport), assisting with household chores, protecting women from physical and emotional stressors, and reminding them of prenatal appointments; however, childbirth itself was considered women’s domain. • Financial and work-related limitations (poverty, long distances, time …	RDD	ASM	7/2024
14	Byamugisha R, et al.	2010	Determinants of male involvement in the prevention of mother-to-child transmission of HIV programme in Eastern Uganda: A cross-sectional survey	doi:10.1186/1742-4755-7-12	Reproductive Health	• Cultural perceptions hindered male involvement in the PMTCT program, as antenatal care was widely regarded as solely a women's responsibility.	ON	ASM	6/2024
15	Chahalis E, et al.	2021	Tanzanian men's engagement in household chores is associated with improved antenatal care seeking and maternal health	doi:10.1186/s12884-021-04147-z	BMC Pregnancy and Childbirth	• Men’s involvement in household chores was associated with being younger, urban living, higher education levels, early interactions with children, and participation in healthcare decisions; similarly, women whose partners helped more were older and more educated. • Higher male involvement correlated with better maternal health behaviors, including greater iron tablet use, increased food intake d…	AN	ASM	7/2024
16	Cheptum J, et al.	2019	Role of Men in Birth Preparedness: A Qualitative Study of Women Attending Antenatal Clinics in Migori County, Kenya	doi:10.22038/jmrh.2018.25789.1281	Journal of Midwifery & Reproductive Health	• Men played a key role in decision-making around labor, delivery location, household finances, and newborn needs, often determining whether their spouse would deliver at a hospital or with a traditional midwife. • Men were involved in financial support for birth preparedness, providing money during labor and sometimes escorting women to health facilities, although cultural norms and facility lim…	NA	ASM	6/2024
17	Comrie-Thomson L, et al.	2020	Male involvement interventions and improved couples' emotional relationships in Tanzania and Zimbabwe: 'When we are walking together, I feel happy'	doi:10.1080/13691058.2019.1630564	Culture, health & sexuality	• Traditional gender roles in both countries assigned domestic work, pregnancy tasks, and childcare to women, although shifts toward more equal roles were noted, with younger women and some men supporting change while older men and women often resisted. • Men’s practical support for maternal and child health was heavily stigmatized, viewed as a sign of emasculation and female domination, with men…	ASM	LM	6/2024
18	Doyle K, et al.	2014	Transforming gender roles in domestic and caregiving work: preliminary findings from engaging fathers in maternal, newborn, and child health in Rwanda	doi:10.1080/13552074.2014.963326	Gender & Development	• Men’s involvement in maternal, newborn, and child health has increased, with some taking on caregiving tasks traditionally assigned to women, though challenges such as structural barriers and traditional attitudes from health workers persist. • Father group interventions led to improved couple communication and more equitable decision-making, with men sharing household and financial responsibil…	AN	ASM	6/2024
19	Dumbaugh M, et al.	2014	Perceptions of, attitudes towards and barriers to male involvement in newborn care in rural Ghana, West Africa: a qualitative analysis	doi:10.1186/1471-2393-14-269	BMC pregnancy and childbirth	• Gendered and generational divisions shape perceptions and involvement in newborn care. Men are generally limited to economic provider roles and decision-making, while women handle most caregiving tasks, with male involvement often restricted by physical spaces and cultural norms. • Men expressed interest in being more involved in newborn care but faced barriers such as work commitments and the …	AN	ASM	6/2024
20	Falnes EF, et al.	2011	"It is her responsibility": partner involvement in prevention of mother to child transmission of HIV programmes, northern Tanzania	doi:10.1186/1758-2652-14-21	Journal of the International AIDS Society	• Barriers to male involvement in the PMTCT programme include cultural norms that define antenatal care as a female domain, where men feel out of place. • Women lack the authority to request HIV testing for their husbands, and the programme is often viewed as a woman’s responsibility, limiting male participation.	ASM	LM	6/2024
21	Flax VL, et al.	2017	"If my husband leaves me, I will go home and suffer, so better cling to him and hide this thing": The influence of gender on Option B+ prevention of mother-to-child transmission participation in Malawi and Uganda	doi:10.1371/journal.pone.0178298	PloS one	• Maternal and child health is crucial as motherhood and caregiving are key gender roles assigned to women, with a healthy child seen as a reflection of a good mother. Women benefit from staying healthy, as it enables them to fulfill their caregiving role. • Social support from family, friends, health workers, and fellow HIV-positive women is vital for encouraging women’s participation in the PMT…	NA	ASM	7/2024
22	Galle A, et al.	2019	Policymaker, health provider and community perspectives on male involvement during pregnancy in southern Mozambique: A qualitative study	doi:10.1186/s12884-019-2530-1	BMC Pregnancy and Childbirth	• Men are traditionally seen as caretakers of the family through financial provision and decision-making, but involvement in tasks like attending ANC or sharing household chores is often viewed as a sign of weakness or linked to HIV positivity. • Health care, particularly pregnancy and childbirth, is generally considered a female domain by most men, though a few see attending ANC as part of their…	NA	ASM	6/2024
23	Ganle JK & Dery I	2015	'What men don't know can hurt women's health': a qualitative study of the barriers to and opportunities for men's involvement in maternal healthcare in Ghana	doi:10.1186/s12978-015-0083-y	Reproductive Health	• Conflict between traditional masculine roles shape male involvement, where men are seen primarily as breadwinners, and the perception that maternity care is a "feminine" responsibility. • While urban men may be more willing to engage due to better education and awareness, rural men are less likely to encourage skilled care due to cultural beliefs and superstition. • Healthcare service factors, …	AN	ASM	6/2024
24	Ganle JK, et al.	2016	‘If I go with him, I can't talk with other women’: Understanding women's resistance to, and acceptance of, men's involvement in maternal and child healthcare in northern Ghana	doi:10.1016/j.socscimed.2016.08.030	Social Science & Medicine	• Although some women recognize the benefits of men's involvement in maternal healthcare, most express negative attitudes, seeing pregnancy and childcare as women's roles and viewing men's involvement as unnecessary beyond financial support. This is driven by traditional gender roles and concerns about men's presence in women's social spaces. • Women fear that increased male involvement may lead …	MSU	ASM	6/2024
25	Ganle JK, et al.	2015	How intra-familial decision-making affects women’s access to, and use of maternal healthcare services in Ghana: a qualitative study	doi:10.1186/s12884-015-0590-4	BMC Pregnancy and Childbirth	• Decision-making regarding access to maternal healthcare is largely controlled by husbands, mothers-in-law, and other family or community members, with women themselves having little authority. In most cases, women have no final say in seeking healthcare, with the majority of decisions made by male or older family figures. • In communities with dominant Islamic or patrilineal beliefs, women's pa…	ASM	LM	7/2024
26	Gibore NS & Bali TAL	2020	Community perspectives: An exploration of potential barriers to men's involvement in maternity care in a central Tanzanian community	doi:10.1371/journal.pone.0232939	PLoS ONE	• Men typically accompany their partners to the first antenatal visit, often due to obligations like HIV testing, but they are rarely involved in subsequent visits or during delivery. In most cases, women are accompanied by other women during later visits, with men primarily contributing by arranging transportation and finances. • While men recognize the benefits of being involved in maternal hea…	NA	ASM	7/2024
27	Gibore NS & Gesase AP	2021	Men in maternal health: an analysis of men's views and knowledge on, and challenges to, involvement in antenatal care services in a Tanzanian community in Dodoma Region	doi:10.1017/S0021932020000541	Journal of Biosocial Science	• Men view their involvement in (antenatal care) ANC services primarily as accompanying their partner, providing financial support, and helping with household tasks, but many face barriers such as limited knowledge of ANC services, financial constraints, peer pressure, and time constraints due to work obligations. • A lack of knowledge about the services offered during ANC visits is a key barrier…	MSU	ASM	7/2024
28	Greenspan JA, et al.	2019	Men's roles in care seeking for maternal and newborn health: A qualitative study applying the three delays model to male involvement in Morogoro Region, Tanzania	doi:10.1186/s12884-019-2439-8	BMC Pregnancy and Childbirth	• Men took an active role in decision-making regarding maternal and newborn care, seeing themselves as household heads and final decision-makers, which motivated them to support facility-based care, including encouraging their partners to seek care, and seeking advice from healthcare providers and community members. • Men were instrumental in helping their partners reach care, particularly during…	NA	ASM	6/2024
29	Gross K, et al.	2013	My wife, you are supposed to have a rest now: An analysis of norms influencing men's role in prenatal care in south-eastern Tanzania	doi:10.1080/13648470.2012.747594	Anthropology and Medicine	• Tanzanian men are influenced by a shifting and contradictory landscape of norms and values regarding maternal health, with both traditional gender roles and modern influences shaping their behavior. • While customary norms still emphasize men’s roles as household heads and providers, changes in family structures, economic conditions, and modernity create challenges in meeting new expectations f…	ASM	LM	6/2024
30	Hampanda K, et al.	2024	Money, chores and emotional support: Kenyan and Zambian fathers' perceptions of male partner involvement in maternal and infant health within the context of HIV	doi:10.1080/13691058.2023.2249078	Culture, health & sexuality	• Men in both Kenya and Zambia recognized the benefits of attending antenatal care, primarily for gaining health education to better support their pregnant partners, although they also viewed antenatal care as a space for women and often felt uncomfortable or out of place. • A major tension to attendance for both Kenyan and Zambian men was the conflict between their roles as financial providers a…	NSA	ASM	7/2024
31	Jansen I	2006	Decision making in childbirth: the influence of traditional structures in a Ghanaian village	doi:10.1111/j.1466-7657.2006.00448.x	International Nursing Review	• Cultural and social factors heavily influence childbirth decisions in the community, with older female relatives, particularly grandmothers, playing a key role in advising on delivery choices. Social norms emphasize respect for elders, with women expected to follow their guidance, though doing so may result in social problems if ignored. • Childbirth is viewed as a natural process, and complica…	ASM	LM	7/2024
32	Jeong JA, et al.	2021	Barriers and facilitators to father involvement in early child health services: A qualitative study in rural Mozambique	doi:10.1016/j.socscimed.2021.114363	Social Science & Medicine	• Over a third of mothers reported being separated from their child's father, with many describing him as absent, refusing responsibility, or uninvolved in the child’s life • In households where fathers were present, they typically spent most of their time working, which limited their availability for childcare and healthcare activities. • Fathers’ primary identity and responsibility as breadwinn…	MSU	ASM	7/2024
33	Kaba M, et al.	2022	The role of men in antenatal care and preventing HIV transmission from mothers to infants in Gambella region, Ethiopia	doi:10.1371/journal.pgph.0000879	PLOS global public health	• In Gambella, men are not expected to accompany their wives to health facilities or encourage them to seek antenatal care (ANC). This lack of involvement is partly due to the stigma associating health facility visits with HIV, and men’s general unawareness of the connection between ANC and HIV prevention. • Men are expected to provide for their family's basic needs (food, housing, clothing) and …	NSA	ASM	7/2024
34	Kayongo CX & Miller AN	2019	Men's Response to Obulamu Campaign Messages about Male Involvement in Maternal Health: Mukono District, Uganda	doi:10.1080/10410236.2018.1504657	Health communication	• Poverty, unemployment, and low wages made it difficult for men to act on health recommendations. Financial constraints, such as the cost of transportation for ANC visits, often led to prioritizing basic needs like food over healthcare. • Men, often the sole breadwinners, focused on providing financial support for essentials like food, clinic services, and transportation, viewing household chore…	RDD	ASM	6/2024
35	Kululanga LI, et al.	2012	Barriers to husbands' involvement in maternal health care in a rural setting in Malawi: a qualitative study	https://www.interesjournals.org/abstract/barriers-to-husbands-involvement-in-maternal-health-care-in-a-rural-setting-in-malawi-a-qualitative-study-15714.html	Journal of Research in Nursing and Midwifery	• Pregnancy and childbirth are viewed as women’s domains, with men expected to provide financial support but not to participate in antenatal care or delivery. Men are often excluded from traditional birthing instructions, and it is considered taboo for them to be present during labor and delivery, either at home or in health facilities. • Many men feel shame or discomfort being involved in matern…	ASM	LM	7/2024
36	Kwambai TK, et al.	2013	Perspectives of men on antenatal and delivery care service utilisation in rural western Kenya: A qualitative study	doi:10.1186/1471-2393-13-134	BMC Pregnancy and Childbirth	• Pregnancy support is seen as a female role, with men primarily acting as providers and decision-makers. This division of roles limits men’s involvement in maternity care, as they typically do not see themselves as partners in the pregnancy process but as primary decision-makers. • Negative attitudes from healthcare workers towards male involvement further marginalize men and reinforce the perce…	AN	ASM	6/2024
37	Lowe M	2017	Social and cultural barriers to husbands' involvement in maternal health in rural Gambia	doi:10.11604/pamj.2017.27.255.11378	Pan African Medical Journal	• Husbands' involvement in maternal health is influenced by cultural perceptions that pregnancy and delivery are women's responsibilities. Men often feel their role is limited, and many do not prioritize pregnancy-related chores, especially when faced with competing social and job responsibilities. • In polygamous settings, rivalry among co-wives and the need to balance their needs complicate a m…	MSU	ASM	6/2024
38	Lowe M, et al.	2016	Social and Cultural Factors Affecting Maternal Health in Rural Gambia: An Exploratory Qualitative Study	doi:10.1371/journal.pone.0163653	PLoS ONE	• Pregnant women often face strenuous daily activities and insufficient rest, with their workload being heavier than their husbands'. This is especially challenging in polygamous households where rivalry among co-wives can complicate responsibilities. • Women tend to bear a heavier workload in the household, with limited economic return from shared farm work. Despite contributing significantly, w…	ASM	LM	7/2024
39	Lusambili AM, et al.	2021	Male Involvement in Reproductive and Maternal and New Child Health: An Evaluative Qualitative Study on Facilitators and Barriers From Rural Kenya	doi:10.3389/fpubh.2021.644293	Frontiers in public health	• Men struggle to balance their roles as financial providers with participation in reproductive, maternal, neonatal, and child health (RMNCH) activities, with transportation costs and informal job commitments often taking priority over attending antenatal activities. The need to earn an income typically outweighs the time for health-related involvement. • The association of RMNCH issues with wome…	MSU	ASM	7/2024
40	Lusambili AM, et al.	2021	A Qualitative Endline Evaluation Study of Male Engagement in Promoting Reproductive, Maternal, Newborn, and Child Health Services in Rural Kenya	doi:10.3389/fpubh.2021.670239	Frontiers in public health	• There is a shift in male involvement in RMNCH, with increased spousal accompaniment for ANC and facility-based delivery. This change was driven by improved knowledge and shifting gender norms, leading to more supportive behaviors from men, who became more caring and engaged in their wives' and children's health. • Male engagement in RMNCH led to changes in traditional gender roles, with men sta…	MSU	ASM	7/2024
41	Mabachi NM, et al.	2020	Using a Social Support Framework to Understand How HIV Positive Kenyan Men Engage in PMTCT/EID Care: Qualitative Insights From Male Partners	doi:10.1007/s10461-019-02451-6	AIDS and behavior	• Men saw their primary role pre- and post-partum as providing instrumental (financial), informational (appointment reminders, advice), and emotional (stress alleviation) support. These forms of support were influenced by African masculinity and gender norms, emphasizing their role as heads of households and main providers, despite challenges like economic hardship and HIV stigma. • Key responsib…	AN	ASM	7/2024
42	Makusha T	2024	Young fatherhood, masculinities, and structural factors in South Africa	doi:10.3389/fsoc.2024.1410801	Frontiers in sociology	• Many young fathers felt unprepared for fatherhood, mainly due to economic challenges and the inability to provide financially. However, those with permanent employment expressed a sense of responsibility, viewing fatherhood as an obligation tied to masculinity and the need to take responsibility for their actions. • Negative reactions from both the fathers' and mothers’ families often hindered …	ASM	LM	11/2024
43	Maluka S, et al.	2020	Leaving no one behind: Using action research to promote male involvement in maternal and child health in Iringa region, Tanzania	doi:10.1136/bmjopen-2020-038823	BMJ Open	• While pregnant women often initiate the need for antenatal care (ANC), men hold significant decision-making power, often approving or disapproving their wives' attendance, limiting women's ability to attend ANC early. Men are also seen as the primary financial providers, controlling resources like farms, livestock, and businesses, which further restricts women's autonomy. • Men are expected to …	NA	ASM	7/2024
44	Maluka SO & Peneza AK	2018	Perceptions on male involvement in pregnancy and childbirth in Masasi District, Tanzania: A qualitative study	doi:10.1186/s12978-018-0512-9	Reproductive Health	• Men are primarily viewed as breadwinners, with their main responsibility in pregnancy and childbirth being to financially support their partners and prepare for delivery. This traditional role is reinforced by cultural norms and gender roles. • Traditional practices like jando and unyago reinforce strict gender roles, with men being discouraged from participating in women's activities, includin…	NA	ASM	6/2024
45	Maluka SO, et al.	2020	Why do pregnant women in Iringa region in Tanzania start antenatal care late? A qualitative analysis	doi:10.1186/s12884-020-2823-4	BMC Pregnancy and Childbirth	• While 84% of participants understood antenatal care’s (ANC) role in maternal and fetal care, only 21% agreed that men should accompany their wives to ANC visits. Men are primarily seen as financial providers, and there are mixed views on whether they should assist with household chores during pregnancy, with many men believing such tasks are women’s responsibilities. • Men’s roles in ANC were m…	AN	ASM	7/2024
46	Manda-Taylor L, et al.	2017	Changing times? Gender roles and relationships in maternal, newborn and child health in Malawi	doi:10.1186/s12884-017-1523-1	BMC Pregnancy and Childbirth	• Women are expected to handle daily family care (childcare, clothing, feeding, washing), while men provide financial support (food, delivery items, transport), encourage hospital visits when needed, and influence nutritional decisions even without directly preparing food. • Failure of men to provide financial support for maternal health needs is seen as a significant household barrier; tradition…	NSA	ASM	6/2024
47	Matseke MG, et al.	2017	A Qualitative Exploration of the Meaning and Understanding of Male Partner Involvement in Pregnancy-Related Care among men in rural South Africa	doi:10.5590/JSBHS.2017.11.1.15	Journal of social, behavioral and health sciences	• Men’s support was seen as financial help, assistance with physical tasks, emotional support, and accompanying partners to clinics (including actions like holding a place in line), though community attitudes, traditional beliefs, and negative health facility experiences were barriers. • Traditional norms framed men primarily as financial providers, and some men felt pressured to avoid "womanly d…	NSA	ASM	6/2024
48	Mbweza E, et al.	2008	Couple decision making and use of cultural scripts in Malawi	doi:10.1111/j.1547-5069.2007.00200.x	Journal of Nursing Scholarship	• Most couples used a mix of husband-dominated, wife-dominated, and shared decision-making, justified by gender-based cultural scripts (favoring dominance) and nongender-based scripts (favoring communication, harmony, and children's welfare), with husband dominance more common among less-educated, unemployed men from patrilineal traditions. • Although cultural norms often promote husband dominanc…	ON	ASM	6/2024
49	McLean KE	2020	Men's experiences of pregnancy and childbirth in Sierra Leone: Reexamining definitions of "male partner involvement"	doi:10.1016/j.socscimed.2020.113479	Social Science & Medicine	• Pregnancy and childbirth are traditionally seen as "women’s business," with men primarily expected to provide material support — including food, transportation, medical expenses, and baby supplies — though norms are slowly shifting to recognize emotional and intimate involvement as well. • Men's material support (care or "kia") is highly valued but challenging to provide, especially for young, …	AN	ASM	7/2024
50	McMahon SA, et al.	2014	Experiences of and responses to disrespectful maternity care and abuse during childbirth; a qualitative study with women and men in Morogoro Region, Tanzania	doi:10.1186/1471-2393-14-268	BMC Pregnancy and Childbirth	• Male respondents described taking assertive actions to secure better care for their partners, including requesting better service, paying bribes, lodging complaints, and, in one extreme case, assaulting a provider. • Only men reported paying bribes or fees, viewing them as sometimes necessary to ensure prompt medical attention, though both men and women agreed that formally reporting abuse was …	RDD	ASM	7/2024
51	Mooij R, et al.	2022	Role of male partners in the long-term well-being of women who have experienced severe pre-eclampsia and eclampsia in rural Tanzania: a qualitative study	doi:10.1080/01443615.2021.1958766	Journal of Obstetrics and Gynaecology	• Male partners felt responsible for covering all financial needs during and after their female partner’s experience of severe maternal morbidity (SAMM) — including transportation, food, hospital bills, and medication — with some facing long-term financial hardship due to prolonged caregiving duties that prevented them from working. • Men played key decision-making roles regarding healthcare-seek…	NSA	ASM	7/2024
52	Morgan AK, et al.	2022	Husbands' involvement in antenatal-related care in the Bosomtwe District of Ghana: inquiry into the facilitators and barriers	doi:10.1186/s12978-022-01506-7	Reproductive Health	• Most husbands had never accompanied their wives to antenatal care, though a minority provided antenatal-related support and other forms of help during pregnancy — such as assisting with domestic chores, offering financial support, and regularly checking on their partner’s health — motivated by empathy and a shared sense of partnership in marriage and parenting. • Men’s support often reflected a…	NSA	ASM	7/2024
53	Morgan R, et al.	2017	Gender dynamics affecting maternal health and health care access and use in Uganda	doi:10.1093/heapol/czx011	Health Policy and Planning	• Men’s lack of support during maternal health care was often attributed to financial constraints, such as poverty, lack of income, inability to cover health center costs, or lack of transport, with men emphasizing general lack of resources while women highlighted men’s failure to provide specific supplies. • While both men and women acknowledged some male accompaniment to health facilities, wome…	ASM	LM	7/2024
54	Moyer CA, et al.	2014	“It’s up to the Woman’s People”: How Social Factors Influence Facility-Based Delivery in Rural Northern Ghana	doi:10.1007/s10995-013-1240-y	Maternal and Child Health Journal	• Safety and death prevention were key reasons cited for facility-based delivery, but some households, particularly those practicing traditional religion, still considered facility delivery taboo, relying on soothsayers' advice to avoid angering ancestors. • There was disagreement about whether women needed permission from husbands, mothers-in-law, compound heads, or soothsayers to deliver at a f…	ASM	LM	7/2024
55	Mudi H, et al.	2021	Impact of home visits to pregnant women and their spouses on gender norms and dynamics in Bauchi State, Nigeria: Narratives from visited men and women	doi:10.1177/1757975920986703	Global health promotion	• Home visits improved men’s support for antenatal care, immunization, and seeking help for danger signs, promoted non-violent gender relationships, and increased spousal communication, but often did not translate into shared decision-making or greater female autonomy, with men largely maintaining decision-making power. • Men reported reducing their wives’ heavy workload during pregnancy and beco…	MSU	ASM	7/2024
56	Muheirwe F & Nuhu S	2019	Men's participation in maternal and child health care in Western Uganda: perspectives from the community	doi:10.1186/s12889-019-7371-3	BMC public health	• A majority of respondents (55%) viewed male involvement in maternal and child health (MCH) as unimportant, believing MCH is a women's issue since men do not conceive or give birth, while 39% supported male involvement for reasons such as love, care, and providing financial and emotional support during health crises. • Cultural norms discouraged male participation, with men accompanying wives to…	RDD	ASM	6/2024
57	Muheirwe F & Nuhu S	2019	Are health care facilities and programs in Western Uganda encouraging or discouraging men's participation in maternal and child health care?	doi:10.1002/hpm.2627	The International journal of health planning and management	• Low male participation in MCH was attributed to institutional and health facility challenges such as feminized health messages, inadequate infrastructure, unfriendly health workers, and broader social cultural factors. • Men participated more actively in child health care than maternal health, focusing on taking children to hospitals, accompanying wives for child health visits, and meeting fina…	RDD	ASM	6/2024
58	Mullick S, et al.	2005	Involving Men in Maternity Care: Health Service Delivery Issues	https://knowledgecommons.popcouncil.org/cgi/viewcontent.cgi?article=3259&context=departments_sbsr-rh	Agenda	• Women preferred partner involvement in postpartum visits more than in delivery, and men were generally supportive of clinic attendance but less willing to participate in consultations, group discussions, labor, and delivery. • Women welcomed partner involvement for better communication and indirect benefits, though some were unsure about men being present at delivery; most ultimately agreed it …	ASM	LM	6/2024
59	Musoke P, et al.	2018	Men's hopes, fears and challenges in engagement in perinatal health and the prevention of mother-to-child transmission of HIV in rural Kenya	doi:10.1080/13691058.2018.1426785	Culture, health & sexuality	• Many men wanted to go beyond financial support, showing interest in antenatal care activities and sharing responsibility for family health, challenging traditional notions that pregnancy care is solely "women's work." • Some men adhered to cultural norms that viewed antenatal care as feminine, fearing ridicule and loss of masculinity, while the strength of the couple’s intimacy influenced male …	NA	ASM	6/2024
60	Nyandieka L, et al.	2016	Male Involvement in Maternal Health Planning Key to Utilization of Skilled Birth Services in Malindi Subcounty, Kenya	doi:10.1155/2016/5608198	Advances in Public Health	• In the community, husbands are the primary decision-makers regarding where women deliver, even during emergencies • Men acknowledged their failure to actively guide or decisively support appropriate delivery decisions.	ASM	LM	7/2024
61	Odimegwu C, et al.	2005	Men's Role in Emergency Obstetric Care in Osun State of Nigeria	doi:10.2307/3583412	African Journal of Reproductive Health / La Revue Africaine de la Santé Reproductive	• While a minority discouraged heavy tasks, most men supported proper nutrition and exercise during pregnancy; both men and women reported that men usually decide on antenatal care, but in emergencies, women could independently seek care, indicating more flexibility than expected in a patriarchal setting. • Both men and women agreed that husbands should ensure financial support, hospital visits, …	ASM	LM	7/2024
62	Olayemi O, et al.	2009	Male participation in pregnancy and delivery in Nigeria: A survey of antenatal attendees	doi:10.1017/S0021932009003356	Journal of Biosocial Science	• Male involvement in some aspects of pregnancy and delivery was satisfactory, but greater attendance at antenatal services and deliveries is needed, particularly influenced by factors like monogamous unions and higher husband education levels. • Emphasis is placed on the importance of counselling by nurses, broader education (including family participation), and the need for hospital policies th…	ON	ASM	6/2024
63	Ongolly FK & Bukachi SA	2019	Barriers to men's involvement in antenatal and postnatal care in Butula, western Kenya	doi:10.4102/phcfm.v11i1.1911	African journal of primary health care & family medicine	• Maternal health was seen culturally as a women’s domain, reinforced by labeling clinics as spaces for women and infants, leading men to feel uncomfortable and excluded from ANC and PNC participation. • Many men, primarily low-income farmers, self-employed, or casual workers, found it difficult to attend clinics due to work demands and time constraints. • Despite not being direct service recipie…	RDD	ASM	6/2024
64	Onyeze-Joe C & Godin I	2020	Experiences, views and needs of first-time fathers in pregnancy-related care: A qualitative study in south-East Nigeria	doi:10.1186/s12884-020-02889-w	BMC Pregnancy and Childbirth	• First-time fathers often saw their primary role as financial providers, with traditional gender norms discouraging their involvement in pregnancy-related activities, although a few challenged these norms by sharing domestic duties and attending clinics despite societal ridicule. • Antenatal attendance was higher among rural, self-employed men with flexible schedules, motivated by a desire to le…	AN	ASM	7/2024
65	Pembe AB, et al.	2008	Qualitative study on maternal referrals in rural Tanzania: decision making and acceptance of referral advice	https://pubmed.ncbi.nlm.nih.gov/20695047/	African Journal of Reproductive Health	• In elective referrals, pregnant women typically inform their husband or mother-in-law, though some may withhold information if they disagree with the referral; in emergencies, health workers communicate with husbands or escorts (often the mother-in-law), with women usually playing a passive role while others make decisions. • Decision-making during emergencies often involves the husband, his pa…	ASM	LM	7/2024
66	Reece M, et al.	2010	Assessing male spousal engagement with prevention of mother-to-child transmission (pMTCT) programs in western Kenya	doi:10.1080/09540120903431330	AIDS Care - Psychological and Socio-Medical Aspects of AIDS/HIV	• Men found it difficult to accompany wives to prevention of mother to child transmission of HIV ( pMTCT) appointments due to work demands, stigma around HIV disclosure, cultural norms viewing pMTCT as a women’s domain, the clinic environment being perceived as female-centered, and even the program name deterring male participation. • Both men and women emphasized that more men would engage in pM…	ASM	LM	6/2024
67	Saah FI, et al.	2019	Involvement of Male Partners in Skilled Birth Care in the North Dayi District, Ghana	doi:10.1155/2019/2852861	International Journal of Reproductive Medicine	• Male partners generally had limited knowledge about childbirth, delivery complications, and the delivery process. • Both men and women viewed male involvement as providing support, making financial provisions, and making key decisions to ensure safe delivery, with health facility-based birth care widely perceived as the best option due to the ability of health facilities to handle complications…	ASM	LM	7/2024
68	Sileo KM, et al.	2017	“That would be good but most men are afraid of coming to the clinic”: Men and women’s perspectives on strategies to increase male involvement in women’s reproductive health services in rural Uganda	doi:10.1177/1359105316630297	Journal of Health Psychology	• A widespread community belief that men are not allowed to attend antenatal care (ANC), along with men’s lack of time due to work and family responsibilities, were major barriers to male involvement in ANC.	NSA	ASM	6/2024
69	Singh D, et al.	2014	The involvement of men in maternal health care: Cross-sectional, pilot case studies from Maligita and Kibibi, Uganda	doi:10.1186/1742-4755-11-68	Reproductive Health	• Traditional gender roles dominate male involvement, with men mainly providing financial support while women desired more active support through planning, antenatal care attendance, and physical presence; men expressed interest in ANC but cited work demands and norms as barriers, while both men and women in Kibibi generally opposed male presence during delivery, though for different reasons. • O…	AN	ASM	6/2024
70	Somé DT, et al.	2013	How decision for seeking maternal care is made - a qualitative study in two rural medical districts of Burkina Faso	doi:10.1186/1742-4755-10-8	Reproductive Health	• Decision-making for obstetric care is family-centered and tied to financial control, with husbands, in-laws, and other relatives deciding on care based on permission, financial ability, and social roles, while women typically need consent to seek care unless they can pay themselves, often selling goods if necessary. • Mother-in-law influence is significant, as elder women traditionally advise o…	ASM	LM	7/2024
71	Theuring S, et al.	2009	Male involvement in PMTCT services in Mbeya Region, Tanzania	doi:10.1007/s10461-009-9543-0	AIDS and behavior	• Heavy work burdens and cultural norms limit male participation in ANC/PMTCT, with men feeling constrained by subsistence responsibilities and perceiving reproductive health as a female domain, further reinforced by health systems structurally excluding men. • Making ANC services more male-friendly through adjusted hours, increased privacy, and male-sensitive settings could mitigate discomfort a…	ON	ASM	6/2024
72	Tinuola AC, et al.	2020	Comparative Study of Perceived Challenges Associated With Fathers' Involvement in Maternity Care among Fathers, Mothers and Midwives in Osun- State, Nigeria	https://www.proquest.com/docview/2410490637?pq-origsite=gscholar&fromopenview=true&sourcetype=Scholarly%20Journals	International Journal of Caring Sciences	• Work demands, inconvenient clinic hours, long hospital wait times, high healthcare costs, and unemployment were major challenges to male involvement in ANC, alongside organizational barriers in maternity care and absence of supportive policies or programs. • Fathers' background factors like education, age, beliefs, and family structure influenced involvement, with higher education, being in a n…	AN	ASM	7/2024
73	Treacy L, et al.	2018	Distance, accessibility and costs. Decision-making during childbirth in rural Sierra Leone: A qualitative study	doi:10.1371/journal.pone.0188280	PLoS ONE	• Decision-making during childbirth is shaped by complex interactions between social norms, financial constraints, distance, transport issues, and negative perceptions of hospital staff, with women's low societal position playing a central role. • Husbands typically control decisions and finances regarding hospital access, requiring women to seek permission and financial support, though women wit…	ASM	LM	7/2024
74	Turinawe EB, et al.	2016	Traditional birth attendants (TBAs) as potential agents in promoting male involvement in maternity preparedness: insights from a rural community in Uganda	doi:10.1186/s12978-016-0147-7	Reproductive Health	• Women sometimes seek the help of traditional birth attendants (TBAs) when husbands refuse or fail to provide permission and resources for formal healthcare, with TBAs playing a key role in negotiating domestic power relations to secure resources for their clients. • TBAs, as trusted local experts, share traditional knowledge and counsel men on biomedical issues, including family planning and HI…	RDD	ASM	7/2024
75	Vermeulen E, et al.	2016	Opportunities for male involvement during pregnancy in Magu district, rural Tanzania	doi:10.1186/s12884-016-0853-8	BMC Pregnancy and Childbirth	• Male involvement in pregnancy and antenatal care (ANC) is low, with barriers including traditional gender roles, lack of knowledge, perceived inaccessibility of ANC, and past negative health facility experiences. Despite this, most men perceive ANC as important but maintain a passive attitude towards participation. • Men feel responsible for providing financial support and making decisions duri…	MSU	ASM	6/2024
76	Wombeogo M & Ayembilla J	2023	The 'pregnant man': a perceived role for husbands in maternal and child health risk reduction in rural Ghana	doi:10.12968/ajmw.2021.0067	African Journal of Midwifery & Women's Health	• Barriers to male involvement in maternal and child health (MCH) include confidentiality concerns, distance to facilities, inconvenient service hours, perceptions of women-centered care, peer negativity, poverty, compromised masculinity, lack of knowledge about pregnancy risks, cultural norms, and heavy workloads. • While many husbands recognize responsibilities such as providing nutritious food…	RDD	ASM	7/2024
77	Yarinbab TE, et al.	2024	A phenomenological qualitative study of male-partners perspectives of maternity waiting homes in rural Ethiopia	doi:10.1016/j.puhip.2024.100513	Public health in practice (Oxford, England)	• Spousal communication on pregnancy and delivery was common but often hindered by lack of maternal health awareness; practical support included sharing housework, avoiding heavy tasks for pregnant wives, and providing food and covering health-related costs, though patriarchal norms and work burdens limited deeper involvement. • Physical support was limited, with men generally not accompanying wi…	ASM	LM	11/2024

## Sheet: Summary Themes
S4_File: Identified studies and findings.
Supplemental File 4.3. Themes identified from each included study on the nuances around fatherhood and men’s participation in antenatal care in rural sub-Saharan Africa.
Note: The number in brackets in front of each article corresponds to its number in the references list; ANC = antenatal care
No.	Category	Men’s orientations to participating in ANC			Variations in men’s participation in ANC				Decision-making structures related to men’s participation in ANC
	Main theme	Men shared a sense of responsibility to participate in ANC, pregnancy, or childbirth	Men tended to know more about aspects of ANC that directly impinged on their responsibilities, drawing from local cultural and biomedical knowledge systems	Men tended to not know more about the technical and minute details of ANC, especially in biomedical care contexts	Men’s participation in ANC varied based on the stage of pregnancy	Men’s participation varied based on specific components of ANC	Men’s participation varied based on specific types of ANC	There were tensions in men’s participation between different types of ANC	Individualistic decision-making structures		Collaborative decision-making structures
	Sub-theme								The man expecting a child decided alone	The woman expecting a child decided alone	Both parents expecting a child decided together	Members of the extended family or local community decided	The parents expecting a child and members of their family and local community decided together
1	Yarinbab et al., 2024 [105]			ü							ü
2	Makusha, 2024 [22]	ü		ü
3	Hampanda et al., 2024 [68]	ü	ü		ü
4	Morgan et al., 2022 [62]	ü	ü		ü
5	Mooij et al., 2022 [81]	ü	ü	ü	ü	ü			ü
6	Boniphace et al., 2022 [114]				ü
7	Kaba et al., 2022 [63]	ü		ü
8	Ampim et al., 2022 [64]	ü	ü
9	Mudi et al., 2021 [100]		ü		ü				ü	ü	ü
10	Lusambili, Wisofschi, et al., 2021 [108]			ü
11	Lusambili, Muriuki, et al., 2021 [35]		ü	ü
12	Jeong et al., 2021 [118]				ü
13	Gibore & Gesase, 2021 [115]			ü					ü
14	Chahalis et al., 2021 [121]				ü				ü		ü
15	Boniphace et al., 2021 [114]				ü	ü
16	Tinuola et al., 2020 [111]				ü
17	Onyeze-Joe & Godin, 2020 [75]	ü	ü	ü	ü	ü
18	McLean, 2020 [78]	ü			ü	ü
19	Maluka, Joseph, et al., 2020 [131]	ü							ü
20	Maluka, Japhet, et al., 2020 [101]		ü		ü
21	Mabachi et al., 2020 [82]	ü	ü		ü	ü			ü		ü
22	Gibore & Bali, 2020 [102]		ü	ü	ü	ü	ü
23	Comrie-Thomson et al., 2020 [122]				ü
24	Al-Mujtaba et al., 2020 [99]		ü						ü	ü	ü
25	Saah et al., 2019 [40]	ü	ü	ü					ü
26	Ongolly & Bukachi, 2019 [112]			ü			ü					ü
27	Muheirwe & Nuhu, 2019a [116]			ü	ü
28	Muheirwe & Nuhu, 2019b [126]					ü			ü
29	Kayongo & Miller, 2019 [125]					ü
30	Greenspan et al., 2019 [83]	ü							ü		ü
31	Galle et al., 2019 [74]	ü							ü		ü		ü
32	Cheptum et al., 2019 [69]	ü							ü
33	Wombeogo & Ayembilla, 2018 [92]		ü	ü				ü
34	Treacy et al., 2018 [79]	ü			ü	ü			ü	ü
35	Musoke et al., 2018 [94]		ü								ü
36	Maluka & Peneza, 2018 [84]	ü			ü	ü
37	Aborigo et al., 2018 [65]	ü			ü	ü	ü		ü			ü
38	Aarnio et al., 2018 [72]	ü			ü				ü	ü		ü
39	Sileo et al., 2017 [88]	ü	ü	ü
40	Morgan et al., 2017 [87]	ü		ü
41	Matseke et al., 2017 [80]	ü
42	Manda-Taylor et al., 2017 [73]	ü							ü	ü
43	Lowe, 2017 [91]		ü			ü
44	Flax et al., 2017 [96]		ü
45	Bougangue & Ling, 2017 [66]	ü	ü		ü	ü	ü		ü	ü
46	Vermeulen et al., 2016 [85]	ü	ü		ü				ü
47	Turinawe et al., 2016 [104]		ü		ü		ü	ü	ü			ü
48	Nyandieka et al., 2016 [70]	ü			ü	ü			ü
49	Lowe et al., 2016 [106]			ü					ü
50	Ganle et al., 2016 [123]					ü
51	Brubaker et al., 2016 [95]		ü		ü		ü
52	Audet et al., 2016 [119]				ü
53	Ganle & Dery, 2015 [117]				ü							ü
54	Ganle et al., 2015 [130]								ü			ü	ü
55	Azuh et al., 2015 [98]		ü	ü					ü
56	Singh et al., 2014 [89]	ü	ü								ü
57	Moyer et al., 2014 [93]		ü			ü				ü		ü	ü
58	McMahon et al., 2014 [86]	ü
59	Dumbaugh et al., 2014 [67]	ü			ü					ü		ü
60	Doyle et al., 2014 [77]	ü			ü						ü
61	Somé et al., 2013 [127]						ü		ü	ü	ü	ü	ü
62	Kwambai et al., 2013 [71]	ü	ü		ü	ü	ü		ü
63	Gross et al., 2013 [129]							ü
64	Aarnio et al., 2013 [41]	ü	ü	ü	ü	ü	ü	ü	ü	ü	ü	ü
65	Kululanga et al., 2012 [110]			ü	ü					ü
66	Abass et al., 2012 [107]			ü					ü
67	Falnes et al., 2011 [103]		ü						ü
68	Adeleye et al., 2011 [76]	ü	ü						ü				ü
69	Reece et al., 2010 [109]			ü			ü	ü
70	Byamugisha et al., 2010 [90]	ü	ü	ü
71	Theuring et al., 2009 [34]		ü	ü					ü
72	Olayemi et al., 2009 [124]					ü
73	Pembe et al., 2008 [128]						ü		ü			ü	ü
74	Mbweza et al., 2008 [43]								ü	ü	ü		ü
75	Jansen, 2006 [42]						ü					ü	ü
76	Odimegwu et al., 2005 [97]		ü	ü	ü		ü		ü	ü
77	Mullick et al., 2005 [113]			ü		ü
